# Supplementary material for: Which environmental factors control extreme thermal events in rivers? A multi-scale approach (Wallonia, Belgium)
Source: PeerJ. 2021 Nov 22;9:e12494. doi: 10.7717/peerj.12494 (PMC8614191; doi:10.7717/peerj.12494)
Supplement: Supplemental Information 1 [file peerj-09-12494-s001.txt]

coeff_a	coeff_b	coeff_c	AREA	SINUO	AGRI	ARTI	BROAD	HERBA	FORESTS	NEEDLE	OTHER	WATER	ELEV	LEVEL	SHADE	SLOPE	BFI
1,75739735306173	1,90220003561409	-0,049506410270813	1,58857947757898	-1,66743233483631	0,365440812458546	-0,333409225453268	0,144486194465033	-0,594096693972591	0,544436607000311	0,395008407371741	0,547469184920218	-0,283171983528221	-0,028779897146489	0,484567138803466	-0,158286081097724	-0,396144458613036	-0,134354216006181
-0,271941300684408	0,148167797986751	-0,16791242394074	-0,040055528006403	0,079030992580321	0,022965043146512	-1,04029297400837	1,31838650632039	-0,629044550222977	1,35840093919999	0,128180258550126	0,335332680208374	-0,376188920252707	-0,287415158379551	-1,46578386751097	0,718298232827517	-0,793266510690449	-0,041907620651104
0,467017989640652	1,09581652318452	0,01127807305238	2,05660207740008	-0,32702734180524	0,592014147527139	-0,46487891504385	0,10133860863858	-0,5402030244296	0,891092781482665	0,249542240008969	0,388083077370809	-0,213881298647385	-0,324482366212088	2,50641777467729	0,299107185901439	-0,888550048585447	-0,701528087956149
0,148198891442713	0,686603565569493	-0,250543906941808	0,546606350520704	-0,086388226443534	-0,507730856981522	-0,246441602752173	0,444662623129693	0,800835680919016	-0,535157513948095	-0,424317227804887	-0,71806132803236	-0,376188920252707	-0,802256326830633	0,300628194307016	1,36011057371349	-0,731401236506352	1,18310280313051
-0,755214295668441	-0,179150236557276	-0,188119955716506	-0,479202449951351	-0,389896739524769	-1,41364187992	0,343296616535516	1,85909868167988	-0,189061730703361	-0,142419019742871	-0,482630631476764	-0,71806132803236	-0,376188920252707	-0,721778645755852	-1,24806938702722	-0,57771328907954	0,229693037795452	0,06546991403599
0,814252642104372	1,05732795869023	-0,006411292102437	0,679655954417407	-0,103468942649376	0,00510973745836	0,1012313353037	0,481689318301139	-0,699646683691671	-0,074952611991898	-0,124031518596925	0,516459212779128	1,94716454335165	1,38007115615354	-0,481056165166585	0,308235702766768	-0,996194459738854	-1,37377576269047
-0,04949097918287	0,335622938456986	-0,256208063925811	-0,319536046838462	-0,598414982542125	-0,897214156038297	-0,947544484009711	1,64148178919212	-0,240114117657491	1,50206174036462	0,335826653841379	-0,504279629625222	-0,205471443661063	-0,715004935511217	0,151280505777956	0,176781782596323	0,348702919222865	1,07394430647245
-0,595450048633333	-1,71182644204376	-0,16507153981576	0,436331251018458	0,079555615576913	-0,347088307232899	-0,749754450348658	1,27610046268713	-0,705671636037619	3,13413156022048	-0,147537007476213	0,504246402309994	-0,376188920252707	-0,41737705660098	-1,21190580124313	2,12091266482997	0,10828519346272	-0,491996779896458
-0,579642068739752	0,267386853092246	-0,044342333687608	-0,410345170068792	0,959925341093168	-0,097981747882987	0,809175880916923	0,297431111559186	-0,878169527652139	-0,40216432957043	-0,096202399819721	0,762808024613179	-0,231196790629532	1,56748814527779	0,541194656262043	-0,766571586722672	-0,278182539882539	-0,966020138409958
-0,530861640992755	-0,071197730313804	0,236289705273054	-0,780115146227527	-0,677361662752705	1,5455665080306	1,04861799384416	-1,23281825121226	-0,291420677345899	-1,23891301190413	-0,482630631476764	-0,384669072445362	-0,376188920252707	2,16414627614859	-1,25752700998481	-0,654441493074436	1,20947223196612	0,741409466819573
1,78624386509296	2,34799482434486	9,11430066861869	-0,768581727247337	0,574425796290789	-0,643448614078667	-1,06674659725317	-0,124398593255186	-0,843601282982013	1,74922536865099	1,52612458988308	3,61266433691282	-0,376188920252707	1,68373107671812	0,161467716792275	0,30050872452259	0,651313893652007	0,946620785311224
-0,52859335638434	0,241495959286991	0,048661835735296	-0,355687735209464	-0,245476180712424	0,795509588637746	-0,359596227109306	0,302495449215737	-0,755850445080499	1,73418029378986	0,136084946652338	-0,464854549785943	-0,24886150479483	1,16005434068474	1,40971181651503	-0,01098279120371	0,960951098046586	0,753946100174045
-0,494683367308498	-0,214168676201071	-0,262120014773854	-0,117121534420024	-0,249626960631162	0,103142775312168	-0,868746312701492	1,33756442389009	-0,481064256752229	-0,823327859765268	-0,294782113294846	1,31042231306981	-0,376188920252707	0,316099656603745	0,534503388019547	-0,256471820891027	-0,871821943879348	-0,033061880845079
0,741891669873501	0,913648375827941	0,083594215778744	0,592107210251702	0,910763216320949	-0,85295947594507	0,579217584052894	-0,132613265447421	-0,760850930813471	-0,930287141280427	0,619325792779064	2,82282585007564	-0,186376508158994	1,68845340902252	-0,75873197520146	-0,070084531882742	-0,796433445518411	-0,563531593479718
-0,188106280764325	0,007318799045888	-0,092538851299658	0,153909512591391	-0,118173536688523	0,375516096967697	-0,868361524725945	-1,20176397420719	2,11989484895876	-1,06583569871864	-0,482630631476764	-0,71806132803236	-0,358667220515922	-1,21585094046295	0,66142468811042	-1,37590571020959	-0,691514358010589	-0,190308319720753
0,287703749652652	-0,894611535042076	-0,589297705060283	-0,052993867712224	-0,271459849534727	0,329350496303419	-0,96048615025075	-1,27116279311879	2,25669771624755	-0,905491138258544	-0,482630631476764	-0,71806132803236	-0,348261134934602	-1,196219763216	1,38701352141681	1,7089117557419	-0,696985947771662	0,297035334794472
-0,166403070979687	-0,155342856900777	-0,236966125725144	-0,087826271896317	-0,367740666571906	-1,13938674886616	-0,178520344079728	-0,410605750166699	1,37943514242234	-0,691074735743827	-0,482630631476764	-0,71806132803236	6,26201495830219	-1,29754301143827	-1,12909249022073	-0,067497324989462	-0,799157560462833	0,41062408511164
0,421332587359988	-0,786313599106782	-0,514841631139989	0,128679406243198	-0,047520253093241	-0,645562623276322	-0,030698624423148	-0,750252396551022	1,76467239152708	-0,794860516303005	-0,482630631476764	-0,71806132803236	-0,140517699557516	-1,17081838569781	1,65996051997289	1,23687459829736	-1,16777124326057	1,57961149012176
1,47001470656488	-1,84522038645756	-0,545237184794978	0,752106529707899	1,19767909840214	-1,00552547147719	0,91938531839932	0,860171564527943	-0,546983594572319	0,035571027103211	-0,399676399995695	0,415249243653107	-0,138830598281553	-0,730680893877081	1,02100351295803	1,37010675639987	0,043456810295582	1,02279850472923
0,388632944952487	0,477033668846468	-0,152235648936406	1,58245766878675	0,941384112610239	-0,473380747401997	0,15613737682232	-0,431380247682423	1,20166994562134	-0,651003599722482	-0,457880982471184	-0,706325459989601	-0,294399546475324	-1,01881946307621	0,902026616151538	0,188976117075454	-0,924354501325049	0,387310121355771
0,315952247661416	-0,634548212676886	0,058044946768843	0,460254454366063	-1,40396316659028	0,011859732848112	0,996278862551351	-0,521334551453823	-0,372661909154819	0,395461342385717	0,002067216285366	-0,161074093269666	-0,245774140630964	-0,232823957610641	-0,331247417518342	-0,815917858056657	-0,100071827874223	-2,12367889256332
-0,370538916234785	0,262529953044575	0,153857452916522	-0,158280036970647	1,08161941627342	-0,253395410247149	-0,636417260051924	1,25039777260557	-0,609803189482316	-0,106227514154372	-0,034186467933202	-0,482403539784891	5,10157143817977	1,66218715822318	0,386397012503671	-0,353193179156513	-0,764857139046234	0,005968653891689
1,20012186266013	-2,42329849854379	-0,44842145220323	0,818792974922113	-0,522252183834855	-1,15289839617103	-0,465625893659934	1,90589054603651	-0,235852225488692	0,387708271203741	0,071513548112563	-0,71806132803236	-0,257389140991485	-0,579854587120741	1,51692579476802	1,23509750105911	1,49387046281773	1,36554261781433
-0,590574702216855	-0,645116117804578	-0,378876822812225	-0,385767139533524	-0,383962646305127	-1,85686148159703	-0,470779026779805	3,52390408239443	-0,854165707403124	0,165406374796095	-0,167957746180214	-0,656924461018754	-0,376188920252707	-0,860505052633467	0,187077608672438	2,49041482700588	3,07149341525408	1,0067796919987
-0,410818009481333	0,097269061883855	-0,048808828132617	-0,426435897380769	-0,577087914189699	-0,557246017871753	2,80623004939348	-0,807580936969311	-0,689295501118447	0,250400525373438	-0,482630631476764	-0,589078168923007	-0,376188920252707	0,798798217172843	-0,572806929883916	-0,571619560776444	-0,632456323592387	-0,556425466610504
-0,38403275685919	0,464534095025469	-0,153621643092067	0,013630671570383	0,209649376925003	0,491744787804276	-0,260362930280259	0,485621007627603	-0,458447721129801	-0,758446874752972	-0,387353604598287	1,16005743622147	-0,376188920252707	0,226021770825805	-0,446819570060105	0,166548209342358	-0,747262906015932	0,44280741669305
-0,270682337987202	0,190767071179229	-0,240003146432277	-0,41351475376706	-1,05164066900152	-0,760016538961567	-0,04510487790351	-1,14473489524866	1,9972514519775	-1,00757097160021	-0,482630631476764	-0,71806132803236	2,32205516772253	-0,768065928923756	-0,627838473468399	-2,46964709064558	-0,952781064081667	0,384725806721291
-0,598187438076093	-0,049054430642426	-0,050427858513446	-0,372416781460675	0,429035825275136	2,21386191845199	-0,046104202071326	-0,552182871444588	-0,58378038720392	-0,152783125395719	-0,4229517027157	-0,71806132803236	-0,376188920252707	-0,052029086353955	-1,27521276491551	-0,594753857020797	-0,682499257250749	-1,00793624503003
0,613432201621547	1,18469332213382	-0,03097281248398	0,549529686179914	-0,157337355951618	-1,44258570208405	0,392063433550414	0,227468062676504	-0,698649993229988	1,12384454368876	1,09264149704608	1,28879810669354	-0,128274538378868	0,604205567404027	-0,207730861692202	-2,07187608271619	0,60868900954249	-0,015141012543568
-0,24479224486838	0,582027648237402	0,707319786838313	-0,316876155310423	1,02715898632768	0,221823347160207	-1,12815603324179	-0,579086155613227	-0,779294871112859	0,255267960980843	1,66667560140733	3,15793587859916	-0,376188920252707	1,90185327455136	-0,813373391838943	0,678982250167961	0,308514955146067	-0,357470650786332
4,25527452349974	2,91510442630709	-0,117675467600322	0,027937820208399	-0,261948825512719	0,99679215089551	1,0292321346516	-1,11286632294063	0,048480526047232	-1,15027086786373	-0,482630631476764	-0,539213895160938	-0,319712169040859	1,41848690453316	2,8134122158807	-0,531003432634835	-1,27103532452855	-1,30147008497053
-0,779302105313012	-0,188991708428562	-0,201559105490384	-0,724767460230783	-0,83880419382661	0,436871067195216	-0,387025494494827	-1,080240605944	1,48392379179524	-0,404554321570459	-0,482630631476764	-0,71806132803236	-0,31654178389573	-0,341441907216717	-0,980557369130773	-0,761747639643377	-0,582189936786274	-0,181713627622079
-0,552493284290833	0,065518022764853	-0,000282539958283	-0,19850100857927	0,00296027664066	1,25997838245071	-0,151237978590148	0,371194848330055	-0,907291826694512	-0,979387031969175	-0,482630631476764	0,514094523769365	1,60271377322604	-0,215750865876232	0,765836845562226	-0,236521148372685	0,21075532089644	-1,26878662697605
-0,381515225660467	-0,136123148144369	-0,16173514021831	-0,103990598482537	3,93309630058525	1,64064701436522	0,010159840418812	-0,586388067538332	-0,53167644832574	-0,845067493817	-0,072166217060481	0,023419961743484	-0,145533269325013	1,79226720088991	-0,665479812839612	0,582354405106345	-0,443891107437276	0,852407995497381
-0,841494276660506	-0,274906136255386	0,05892475036399	-0,486654548429441	-0,395572135498577	0,629074351421247	-0,429677726285302	0,230257778803471	-0,632970706104781	0,577398508871064	-0,394887779516018	1,91108600508181	-0,376188920252707	-0,492789958769005	-0,800591414411758	0,184654419570483	1,52435440404766	-0,461233098487592
0,98850789094001	0,317854923501494	-0,130043108222828	0,853412147564004	1,48665632375872	0,20514858441506	-0,066672234587608	0,543095474651667	-0,514128168992414	0,475246810564942	-0,306240661320573	0,452664705340397	-0,281481082480632	0,173224700322956	-0,68609743088716	0,100491214603949	-0,424409741179422	-0,210347833772133
0,311097273052597	-0,098724432833814	-0,150273350400214	0,384433445021424	0,381550586921321	-0,167746522376293	-0,558883981684524	1,15198839121211	-0,886377343031978	0,415960063236357	-0,071634751606437	1,86308667526254	-0,289137635642414	0,451388390465033	-0,426769409390012	-0,419085296400415	-0,182153324178772	0,327090175617882
-0,079659590388047	-0,879203612744814	-0,454504879757269	-0,031994000023829	0,562313803572913	0,896115618160166	0,987848620487707	-1,06933995154813	-0,015570662220976	0,030879508855995	-0,482630631476764	-0,71806132803236	-0,376188920252707	-0,921392146183078	-0,377022312633083	0,907235582305948	0,049180301520654	-0,550884696034176
0,022410324905492	0,283584331151481	-0,014539560614398	-0,484137728387782	-0,434036012259412	0,984066168882487	0,23806403163167	-0,699239589916226	-0,154482234173621	-0,343795998851659	-0,07747721663007	-0,207367432284773	-0,165190504723316	1,20797303634597	-0,909486485145462	-1,06606754020213	1,27094690153067	-0,262925099697649
0,450054712970048	-4,36261446839626	-0,525003252421834	-0,223976675122837	2,58679610733127	-0,334109359299467	1,08116554182339	-0,570338033765609	0,053918325602532	0,184328807557443	-0,044982990928408	-0,614890899586477	-0,376188920252707	0,236699702596835	0,906566275171181	0,108869212055489	-0,764352844496261	1,61305104474073
-0,72348647775491	-0,123340885081711	-0,226387612371146	-0,6608523372215	1,13847568329238	-1,23971480017475	0,215026090306397	1,90181686449064	-0,351689429587108	-0,144247480431486	-0,370524178750648	-0,71806132803236	-0,043782841150455	-0,708133106527838	-0,831461095745335	1,14612340049375	0,064031243218125	1,1707955584655
-0,051864020377329	0,603087752346657	-0,173160891351876	0,50812149637181	0,394095256877049	-0,039897524122182	-0,00127277828637	-1,17361264043013	1,65211755499954	-0,707321240498514	-0,482630631476764	-0,71806132803236	-0,356590972077524	-0,535057101031173	0,107775440173037	-1,09948926265313	-1,16259077825566	0,401741918775529
-0,580217197645677	-2,61608530029632	0,045764758310275	2,52975599110769	0,39509475724344	0,451071770343564	0,151102089809631	-0,537482459593471	-0,691400848170198	-0,013651712444887	0,898345098939462	0,368421791098598	-0,131880455926798	0,606148562532681	1,84632298035222	1,14030209610063	-0,108353381675833	-0,280868611517862
-0,200624112164652	-0,085421494880315	-0,039688219217564	0,410853520943837	-0,663054860729646	-1,44434651304554	1,86744404775754	-0,137257082959374	-0,772921369750509	-0,255765827517228	0,965347487804254	-0,511965208551146	-0,050533406988053	1,41007410169088	0,220144611073162	0,063398888968494	0,226226298108672	-1,11475064525201
-0,383515878226999	-0,258645395674532	-0,336425741900048	-0,105579517393778	0,519701421917476	0,361870565075717	-1,17384989078501	1,89133038765559	-0,681517548444547	0,09049671335765	-0,482630631476764	0,520645336406446	-0,376188920252707	-0,046979165211094	-0,112990699985026	0,941538661275227	-0,469709581167125	-0,77760932629447
-0,318623068773068	0,455370368664756	0,103443569316134	-0,19149325712138	-0,157860748140262	-1,7771301819935	-0,98152098334898	-0,729667313481246	-0,590360611505731	-0,185868420318997	4,95968888992933	0,147107028372502	-0,376188920252707	1,66060634829834	-0,101048874730575	-0,67896920614935	0,065550480377528	0,135287758201141
0,063837373700428	-0,000174707279097	-0,432884841554276	-0,207169902535275	0,116080941764693	-0,420795717512879	-0,780806466101096	-0,11198663031254	1,63488644736053	-0,515788460631757	-0,482630631476764	-0,691141655331036	-0,263927793025095	-1,33715032472629	-0,730169953869535	-0,479162009878005	-1,0572097821537	1,03580572947238
5,88247322377632	1,57611590891261	-0,043293308076089	7,07889961835969	0,113429061365877	0,517644871675841	-0,320927091438231	0,239084389908406	-0,487355690148871	0,683626550557051	0,045196648928589	0,147082596515708	-0,10480684578756	-0,535296906967294	3,63754948040519	-0,16943785472525	-0,837212110621626	-0,96416238537557
-0,34432465404852	-0,461284765562891	-0,452461889133652	-0,257781440842257	-0,032753072189198	-0,152174991886764	-0,006692430980688	0,100277290868284	0,582319041372262	-0,096315788687252	-0,482063503119294	-0,676768912268079	-0,293519438950303	-0,585363879110334	-0,104536373196187	1,29809559610456	-0,310591472363507	0,424113715253227
-0,349306654105458	-0,152649111275628	-0,373343036963733	-0,487682186894114	-0,810091953669351	-1,04580592214109	-0,081578240585467	1,44894952778834	0,240452668396775	-0,612853706248577	-0,439539940355638	-0,71806132803236	-0,120384940846614	-1,06782485789953	-0,473111761882209	-0,805080108247668	-0,690629807953367	1,4678371748032
0,965431138540674	1,0295155718362	0,037962738975177	2,06880442436346	-0,27700430971713	0,189347449947113	0,121648525486094	0,510309398693884	-0,413464885767777	0,622859024059463	-0,388733719843337	-0,202910711644308	-0,269227795509643	-0,099422950830434	1,20769699014088	0,233316902357969	-0,344099890777	-1,51565709737554
-0,671803109011171	-0,107468137851361	-0,210271795655515	-0,422116239041983	0,66110310133472	-0,750119518406235	0,512717879001419	-1,20171256358125	1,8289688794494	-0,985484380533016	-0,482630631476764	-0,71806132803236	-0,376188920252707	-0,455800413311938	0,065216136863877	-0,537648122341502	-0,504521997123751	-0,14998907341959
-0,508757105132711	-0,123325358136744	-0,014325483535871	-0,387543151926954	0,829226247314406	-0,00960749160766	-0,6962417381771	1,05534870240554	-0,825098465059496	2,76968442656511	0,194745532795057	-0,05674711904641	-0,376188920252707	0,655122232055795	-0,497323276653642	0,316225098007799	0,905948515934226	0,400117492433855
-0,357271046142723	-0,114024261711424	-0,232463452912839	-0,463286434935243	-0,271641245414408	-0,398957800648738	-0,811954690801076	-0,725967839351068	2,29400998024372	-1,33582283469336	-0,482630631476764	-0,71806132803236	-0,376188920252707	-1,12979987081216	-0,899650557269567	0,97140721477197	0,907781050940306	1,43884461035716
-0,687407853893141	-0,110715633586068	-0,176837877357323	-0,662703324576543	-0,773850911318721	-0,859336936235024	-1,0920392479804	-0,781562807299743	2,67635452819034	0,037786686823103	-0,482630631476764	-0,71806132803236	-0,376188920252707	-1,03609704661204	-1,13191795507931	0,535763300594188	1,21351670262694	0,404813561312513
-0,556132143204332	-0,424415067204934	-0,523480553936843	-0,632599157879841	1,8665129143263	1,13823905262847	0,756218676163258	-1,12507290774546	-0,036913614314384	0,498927048497881	-0,482630631476764	-0,71806132803236	-0,376188920252707	-0,879898182471759	-0,880900819756143	0,594256980921329	0,049180301520654	1,23415113929322
-0,658672309076535	-0,770407062407885	-0,142536795430434	-0,200409086960128	1,42325801245997	0,271695929827245	-0,054097722811267	-0,080665867530897	-0,526828862827336	1,4897037041754	0,540896735533349	-0,448669997378113	-0,376188920252707	-0,079422949037232	-0,371915196235984	0,474270594455622	-0,100071827874223	-1,55381142638861
-0,641696011259696	-0,099922952862521	-0,147757985990482	-0,210047840511307	-0,20828533932347	0,687695677157931	-0,037872802283833	-0,413569239844737	0,324836179331732	0,211641431229196	-0,42607103336552	-0,631239794727702	-0,376188920252707	-0,191945550835825	-0,860685150684292	-0,991290581125972	-0,469056866882046	-0,215414074956529
-0,631712195876499	-0,459387047043676	-0,44627103816084	-0,610693400058932	0,423556826733043	-0,701859067989051	1,74083884194366	0,361825816763122	-0,587318923817747	-0,498373661853909	-0,437502590723593	-0,64390800783707	-0,376188920252707	-0,97391072310992	0,348058173439336	-1,06922032740104	0,681435475040873	1,27951792126333
-0,621294379313402	-0,205798070621728	-0,241782625059591	-0,444287504525116	-0,534447296186108	-0,828817695064515	2,28619746444218	-0,151176571801679	-0,770740126666822	1,24986465770419	-0,445679109304501	-0,71806132803236	-0,295185290758501	-0,776834313516714	-1,17284975910452	-0,660816180450139	0,179277348213486	-0,490580083226356
-0,441782795712534	0,204781626334648	0,328254350396424	-0,512124712223532	-0,470336169455253	0,353771453139921	0,092046562462537	0,620744224501271	-0,406619158028527	0,332025891532639	-0,433139825565317	-0,671708511136763	-0,119115423724994	0,291547863938574	-0,0801916635681	-1,09703470327544	0,593037093523693	-1,23759567221428
-0,427665734380064	-0,416999993010132	-0,483119674275976	-0,319377154947338	-0,157975288994914	-0,929955707128429	-0,51708519873537	-0,873662825136723	2,3582409408748	-0,875025819050859	-0,482630631476764	-0,658013818793368	0,947864039033058	-1,37741618918983	-0,356782999503838	-1,12586928085969	-1,19757417845668	0,39103941043593
-0,324942103860868	0,524143382100706	0,242689930254392	-0,397642072903077	0,884258987941903	1,31615422986622	-0,817699114889504	-0,556062280763195	-0,681885413299507	-0,493461700213439	0,594580775455348	1,81691543184094	0,11663303794126	1,60767218430422	-0,405962638883312	1,3608275546313	-0,589264633789561	-1,13751427305333
-0,507015086092459	0,124430090569405	-0,011663955207121	-0,24034391559599	-0,921780097472624	-0,025432848149097	-0,986140341978508	0,852168689998718	-0,896537530320565	1,55105070587279	0,816125114028017	0,891512941364744	-0,376188920252707	0,519916184951623	-0,29360607814713	1,38362180668386	0,724702066739639	-0,104355491729121
-0,580637038467386	-0,0138830520061	0,009737150863657	-0,419391690207599	-0,521963380227658	-1,7958742268389	-0,820079922387882	2,50010484430739	-0,907291826694512	3,9205029514885	0,529411008316509	-0,481438610836107	-0,253449811924203	0,068831383416515	0,137094071341569	-0,168837331289299	4,60580811964043	-0,346832134999586
0,353081838142864	0,578247305835955	-0,243958080510256	-0,317352830983796	-0,687448555120609	-1,84080404937627	-1,1582029670361	-0,758796002860003	-0,907291826694512	0,196475168675988	5,89584607368275	-0,40299737885925	-0,376188920252707	1,0644885523763	0,533179320805484	-1,29806728199531	1,6665424391909	-0,307914817856328
0,283975823032809	0,421383440803151	0,372321552327527	-0,669839014959754	-0,881826567330152	-0,318233980954054	0,274969917953355	-1,03013196882793	1,54504028644031	-0,867315931408972	-0,482630631476764	-0,71806132803236	-0,376188920252707	-1,15548351018365	-0,939183421232298	-1,34280383092707	0,634835651900949	0,888153251020716
-0,553266865908875	-0,244522669173279	-0,109719408070181	-0,503060308148927	2,09607397062016	1,42376477760564	-0,836618898878406	0,795204176510112	-0,542774162170012	-0,97202313933139	-0,394197741987	-0,140868795901174	-0,233924974187541	-0,038391083684298	-0,069687397003203	-0,942505485571001	-0,629458638240827	-2,34544951473192
1,05743641603675	0,533542599138605	0,140008352724937	0,348823777473823	1,0387917889858	1,67137403068617	-0,975010747541223	-0,723156077830513	-0,56119097628833	-0,410663134312936	0,144565989999815	2,45656366030524	-0,005519327712822	1,60078477977444	-0,028792635334579	-0,116151491161947	-0,986996710455257	-0,566925167782597
2,23387036293771	3,20860588150691	0,33569656516646	0,664702232715942	-0,640735170455126	1,09191223736229	-0,974961053724421	-0,440835240481314	-0,698388272122757	-0,15512628999329	0,674791916800342	2,23821043628231	-0,042225649746726	1,47369036050542	0,118935435262994	-0,602079312451398	-0,882182936516175	-0,619599899288614
1,17532039228454	-0,760373257047199	-0,31438261714733	1,47719694974466	-2,38844427988402	-1,40907020321393	3,77846461706624	-0,596579997604489	-0,907251445454997	-0,875902289141609	-0,482630631476764	-0,71806132803236	0,845981498977978	-0,243114008132811	1,94670303788311	-1,01430224430315	-0,085547799133945	0,899417909324615
-0,690899090247176	-0,144217787851669	-0,130536777319446	-0,531565238279121	-0,513956642015895	2,44478670654732	-0,237882954181228	-0,866809709315968	-0,456643924198952	-0,860287587559673	-0,078481232414763	-0,71806132803236	-0,376188920252707	1,15740549353772	-0,601144332670598	0,381441278947875	2,82510393230241	-0,816555193961308
-0,431219185691833	-0,600740863681245	-0,485574910521252	-0,296097773288443	-0,288447289771852	0,246612988708072	-0,379169209029764	-0,651536667124109	1,28009969082406	-0,537544638973251	-0,481724819829763	-0,71806132803236	-0,244150065152354	-0,413584380526111	-0,415899448070754	0,002531219493282	-0,310591472363507	0,874229456020537
-0,739002031698176	-0,073848367944027	0,027193991781836	-0,48836796704758	-0,544302708371072	2,04534501595593	-0,508399669903079	-0,535203236308761	-0,282960382087652	0,170335846822545	-0,482630631476764	-0,252752701575966	0,000915642919816	-0,488274199787904	-0,870249171900156	0,434650955325966	-0,797111119795652	-1,44697536714875
-0,667973708871453	-0,041733947248972	0,220309390453433	-0,631071457056522	-0,627512073967364	2,17005109506327	-0,564982783837565	-0,143473292708758	-0,68628351002603	-0,214254802083911	-0,152175659102448	-0,561032120534803	-0,376188920252707	0,462763704609667	-1,05172913442763	-0,810738336624332	0,158904164034677	-1,33835539243547
-0,74916103345964	-0,153138595172263	3,354675417121E-06	-0,712259710671471	-0,77620115989184	1,84270315876071	-0,682073287521847	-0,461309228208785	0,217476296380281	-0,829422699140843	-0,471289094149102	-0,71806132803236	0,074000817285525	0,065350213725828	0,466030197806588	-0,395996363132702	1,14820490475272	-2,04906357593576
0,030930151007004	-0,198427129228813	0,149542800628414	-0,342547169460394	0,588883562288252	-1,08046134199294	-0,590695905913999	-0,690403889747364	2,47318344121298	-0,642351846150368	-0,482630631476764	-0,71806132803236	-0,376188920252707	-1,04230630492682	0,202150695261099	0,491886248595994	-0,279224289980729	1,74671475113855
0,214512370030284	-0,067857653337631	-0,263645150371876	-0,093913688504319	1,27228132368828	1,4489304991586	-0,23342346711679	-1,07548916822641	-0,701122905978403	-0,265322958405178	0,460260183786493	1,74012414223737	-0,376188920252707	2,21857109854387	-0,481068775330529	-1,25890687580636	-0,281527116205344	0,746961066904847
-0,216748776164396	0,335044972758078	-0,08675253807686	-0,12764554279318	-0,376535940350312	-0,840281676983353	-0,943458753125744	-0,458693163428411	-0,5364132781012	-0,663739620236922	2,99397269312396	1,55094361541967	-0,376188920252707	0,89694710425757	0,952341170285922	0,551744700044726	1,08636612179102	0,488746193635591
-0,806380726164141	-0,237319078626251	-0,175069144146433	-0,622888180741787	-0,748088483908862	1,01436429665003	-0,202054151229639	-0,510278099069765	0,297418004491846	0,268624410861575	-0,482630631476764	-0,665182356107914	0,043732778465863	-1,49576777637532	0,223253016485224	-0,277461179295747	-0,921610997060407	-1,75937716517299
-0,077801808222703	0,805649229158843	0,55539148387532	-0,652025239218055	-0,388968593526363	-0,678306302015727	0,596672576608905	-1,12174245563625	1,61261050963306	-0,784734211056713	-0,482630631476764	-0,71806132803236	-0,376188920252707	-0,426950632157621	-0,969069509778286	-1,81310267794873	-0,097875091793187	1,55813755838564
-0,655432305822094	-0,314973673543343	-0,339524401973798	-0,547195110322469	-2,17814189629767	-0,979811193429694	0,76776738724471	-0,54302064337245	1,00291208591571	-0,651535661136632	-0,482630631476764	-0,597198347863168	1,48821645004087	-0,865171614446488	-0,517337971237644	-0,481671830813974	0,286442841278655	0,834611174298326
-0,293242531713004	-0,315762043431955	-0,325629340308931	-0,077322898833697	1,34860601298769	-0,709280653373791	-0,092623465207313	2,35662077844571	-0,67096802668318	-0,938805584886845	-0,482630631476764	-0,581963820248335	-0,376188920252707	-0,923860618494722	2,47517215283115	3,87493708915333	0,821045219085517	0,795341405863965
-0,053030888692873	0,041497083521543	0,560626897557047	-0,408362116726321	-0,898311156632828	0,271339541509174	0,137520487180186	-1,07474083635795	1,33520151674217	-1,32209265419007	-0,482630631476764	-0,71806132803236	-0,376147752257941	-1,31748778106475	-1,25988511064224	-0,900297383115751	-1,18232724308603	-1,1354734028677
-0,779920535869169	-0,143953110961464	-0,038823717551889	-0,744976995525665	-2,72101532597908	0,058542321205301	1,36398021693551	-0,797043070034996	-0,192141645783788	1,06759570042551	-0,482630631476764	-0,71806132803236	0,726660577910524	-1,41237553083082	-0,659426934146753	0,848887455524642	-0,591929109038746	0,557366884811969
-0,517804685179706	-0,254918348475335	-0,231933305742543	-0,57144022451443	1,01487848949675	0,317618557189933	-0,319204616304839	1,01883176475205	-0,642092475727179	0,855979545280691	-0,482630631476764	0,173573306905314	-0,376188920252707	-0,806308049475555	-0,241859369679167	1,02059287627011	1,39699176817859	0,479108915175805
0,060509069205177	1,04722602877197	0,008349614785538	-0,841704876092553	-0,935627267606292	-0,888669684664352	3,81235623130135	-1,15741975596069	-0,866851739828478	-1,28025630212588	-0,482630631476764	-0,619951889441857	1,41136590597371	-1,33155260385211	1,70989676918897	-0,040624397764993	-1,32259214073753	0,316921266719003
-0,556636590826925	-0,947053657428888	-0,411372742840706	-0,646864348053101	-0,720056216430502	-1,25437020338496	2,24884346953416	-0,407200985598875	-0,407261991134481	-0,643572970009973	-0,482630631476764	1,03349577394134	-0,008683997951746	0,517828057343654	-0,449984721209913	-0,273068138409736	-0,088406355466338	1,44788429682338
-0,043454442352485	0,41139015463983	0,104143003843066	0,052507596619453	-0,532188219379725	0,29328496144583	0,42778011667083	0,359809532650892	-0,375625942887531	0,220698827480422	-0,450212263379917	-0,685140328718119	-0,207795961502134	0,27417101322853	-0,138311909183483	0,476588101456401	0,593037093523693	-1,86873059299205
-0,299274422802556	-1,95862126660051	-0,315269590319821	-0,471220711836181	0,980027971244645	0,335307079072241	-0,953587743866505	-0,030340510713719	0,706722775330727	-0,319873982529962	-0,405586589337248	0,665272406821886	-0,376188920252707	0,210122371601268	0,33378898480207	-0,597427382960449	-0,50409245729626	1,61286595858786
-0,109948979964093	0,425447411723808	0,042290486817697	-0,232974358360043	0,933070622195392	0,68828865128577	-0,079001273358061	0,096078446035883	-0,521521977175722	-0,033415879195534	0,05947539123883	0,01846147398609	-0,376188920252707	1,23311067040198	0,128771363138889	-0,602159722538868	0,813433260677723	0,742911815060419
-0,286488714204942	0,381843011540486	1,05244913137943	-0,662093895072058	-0,655563130049294	0,193581042282194	-0,976965137113389	1,0887607495519	-0,50467381478013	2,54293226518196	-0,288241364389995	0,243364913458417	-0,376188920252707	-0,259640305001883	-0,285560793551205	0,693726481925258	0,645016789178366	-1,29562608814375
