# Supplementary material for: Which environmental factors control extreme thermal events in rivers? A multi-scale approach (Wallonia, Belgium)
Source: PeerJ. 2021 Nov 22;9:e12494. doi: 10.7717/peerj.12494 (PMC8614191; doi:10.7717/peerj.12494)
Supplement: Supplemental Information 2 [file peerj-09-12494-s002.txt]

coeff_a	coeff_b	coeff_c	AREA	SINUO	AGRI	ARTI	BROAD	HERBA	FORESTS	NEEDLE	OTHER	WATER	ELEV	LEVEL	SHADE	SLOPE	BFI
1,75739735306173	1,90220003561409	-0,049506410270813	1,58857947757898	-0,981061876450008	0,052743252580863	-0,445607640954292	0,153584863450337	-0,678058842358983	0,699166333476711	0,920574493347971	0,755175702632286	-0,313022499008359	-0,028779897146489	0,484567138803466	-0,265325734447985	-0,396144458613036	-0,134354216006181
-0,271941300684408	0,148167797986751	-0,16791242394074	-0,040055528006403	0,448576076846532	-0,925570211615777	-0,585003604410029	2,32168811957397	-0,86803852149728	1,76425321111779	-0,016550130305066	0,303400550630114	0,106162270599416	-0,287415158379551	-1,46578386751097	-0,60931326116	-0,793266510690449	-0,041907620651104
0,467017989640652	1,09581652318452	0,01127807305238	2,05660207740008	-0,039460734839124	0,253951947175585	-0,412733921789632	0,161019690294702	-0,65090372024687	0,795121027937328	0,662579399445839	0,559786702188874	-0,1913679206769	-0,324482366212088	2,50641777467729	0,113489693759988	-0,888550048585447	-0,701528087956149
0,148198891442713	0,686603565569493	-0,250543906941808	0,546606350520704	-1,53580186552355	-1,27504797143862	-0,180565399345691	-0,196968462369191	1,79740206620395	-1,10974202662406	-0,658931988016424	-1,01421356668738	-0,497797958140343	-0,802256326830633	0,300628194307016	1,66930560192132	-0,731401236506352	1,18310280313051
-0,755214295668441	-0,179150236557276	-0,188119955716506	-0,479202449951351	-0,398937767432292	-1,166758823726	-0,068366001581327	1,28830271284597	0,549875917742366	-0,277691993783469	-0,672114171307469	-0,738419227275758	-0,464907485782802	-0,721778645755852	-1,24806938702722	-0,142964825930929	0,229693037795452	0,06546991403599
0,814252642104372	1,05732795869023	-0,006411292102437	0,679655954417407	0,096117197661905	-0,008165193961821	-0,184118169009132	0,934279872718524	-0,91257696105271	0,127790002461711	0,197780359484457	0,983218644326499	1,63822799371216	1,38007115615354	-0,481056165166585	0,631758757764241	-0,996194459738854	-1,37377576269047
-0,04949097918287	0,335622938456986	-0,256208063925811	-0,319536046838462	-0,63444076391853	-1,06854341962314	-0,715042217111362	0,668542219583569	0,942064150767268	0,465526847918003	-0,305778591257402	-0,896262986956309	0,04945570117972	-0,715004935511217	0,151280505777956	-0,532881563050504	0,348702919222865	1,07394430647245
-0,595450048633333	-1,71182644204376	-0,16507153981576	0,436331251018458	-0,093633630610195	0,372965819759899	-0,562614731823363	0,808666649776244	-0,413517182783253	2,05535118096181	-0,44055374045755	-0,033246377903245	-0,494578677361308	-0,41737705660098	-1,21190580124313	2,07025816299058	0,10828519346272	-0,491996779896458
-0,579642068739752	0,267386853092246	-0,044342333687608	-0,410345170068792	0,846281082184339	-0,744383414312979	0,041456412755633	2,18146710020769	-1,0116747859191	0,096556936799461	-0,089959865770276	0,453407931499004	-0,359422605608044	1,56748814527779	0,541194656262043	-0,743924506445795	-0,278182539882539	-0,966020138409958
-0,530861640992755	-0,071197730313804	0,236289705273054	-0,780115146227527	0,033049971338253	1,12666004623445	0,342543078072889	-0,962617681840745	-0,708696012117979	-1,18382409897265	0,58037185905487	1,07164871855729	-0,408658471165606	2,16414627614859	-1,25752700998481	-1,63628828664833	1,20947223196612	0,741409466819573
1,78624386509296	2,34799482434486	9,11430066861869	-0,768581727247337	0,753135085303803	-1,39619306034731	-0,70405804437056	0,330123838820814	-0,951877413462112	0,583099363372424	2,30879351393927	2,82035284160007	-0,452509981395611	1,68373107671812	0,161467716792275	-0,231494349798809	0,651313893652007	0,946620785311224
-0,52859335638434	0,241495959286991	0,048661835735296	-0,355687735209464	-0,147342813475934	-0,169658919836815	-0,770564002425838	-0,182662447294096	-0,800416610267766	1,00765358764677	1,95405721203358	0,727573639836682	-0,11511672149473	1,16005434068474	1,40971181651503	-0,083065018197749	0,960951098046586	0,753946100174045
-0,494683367308498	-0,214168676201071	-0,262120014773854	-0,117121534420024	-0,227860540754009	1,41078946047104	-0,804023796546578	0,186776928707574	-0,218613018352656	-0,839545109573256	-0,459008593531041	-0,185701958418971	-0,497797958140343	0,316099656603745	0,534503388019547	0,071793203152088	-0,871821943879348	-0,033061880845079
0,741891669873501	0,913648375827941	0,083594215778744	0,592107210251702	0,500890705933735	-0,994204762228758	-0,063263798315546	0,080957188699461	-0,944316419329987	0,192691212058637	1,73320820080172	2,57961606500775	-0,39600656964718	1,68845340902252	-0,75873197520146	0,249428097821667	-0,796433445518411	-0,563531593479718
-0,188106280764325	0,007318799045888	-0,092538851299658	0,153909512591391	-0,045877973059891	0,128987932364656	-0,611474886548604	-1,28612930641134	1,8148863681613	-1,0201488079792	-0,672114171307469	-1,01421356668738	-0,468373371317376	-1,21585094046295	0,66142468811042	-1,38930539325857	-0,691514358010589	-0,190308319720753
0,287703749652652	-0,894611535042076	-0,589297705060283	-0,052993867712224	-0,203210577008964	0,129898826515495	-0,598382664634216	-1,30205305006129	1,80119025640781	-0,851701151607901	-0,672114171307469	-1,01421356668738	-0,480297257201877	-1,196219763216	1,38701352141681	1,05790911460191	-0,696985947771662	0,297035334794472
-0,166403070979687	-0,155342856900777	-0,236966125725144	-0,087826271896317	-0,342944578056428	-1,22426493043782	0,061154027274469	-0,80401953136475	1,83194046606607	-1,05839466090026	-0,672114171307469	-0,888779485388773	4,54888123547535	-1,29754301143827	-1,12909249022073	-0,256464705239217	-0,799157560462833	0,41062408511164
0,421332587359988	-0,786313599106782	-0,514841631139989	0,128679406243198	-0,403119335696696	-0,527052070902103	0,710686138311658	-1,01812666686008	1,27499752649381	-0,647672793727201	-0,646753344603709	-0,756106399507972	-0,19716073286959	-1,17081838569781	1,65996051997289	0,780713007548988	-1,16777124326057	1,57961149012176
1,47001470656488	-1,84522038645756	-0,545237184794978	0,752106529707899	0,482648685507063	-0,472504329123858	0,283156313004495	1,1609323460612	-0,208746343892599	-0,089189601180113	-0,547321284114623	-0,222774476543146	-0,266096580929781	-0,730680893877081	1,02100351295803	0,119698188218402	0,043456810295582	1,02279850472923
0,388632944952487	0,477033668846468	-0,152235648936406	1,58245766878675	0,716334032863707	-0,822730857725038	0,105048442120733	-0,525297357883	1,49333065495732	-0,792175859901762	-0,652208923164096	-0,884238559830145	-0,095142911930894	-1,01881946307621	0,902026616151538	0,465794299145153	-0,924354501325049	0,387310121355771
0,315952247661416	-0,634548212676886	0,058044946768843	0,460254454366063	-0,735742948702007	0,478070475131467	0,38535697053448	0,219748611665242	-0,695465763582136	0,834452416965203	0,122749070950722	-0,519716102678969	-0,428307447155192	-0,232823957610641	-0,331247417518342	-0,481680700551355	-0,100071827874223	-2,12367889256332
-0,370538916234785	0,262529953044575	0,153857452916522	-0,158280036970647	1,00854301139999	-0,979410324417981	-0,002660808842709	0,446672597498772	-0,861050338040395	0,532688483347322	1,06801808736458	1,65597268133468	4,66405887249571	1,66218715822318	0,386397012503671	-0,275489144992417	-0,764857139046234	0,005968653891689
1,20012186266013	-2,42329849854379	-0,44842145220323	0,818792974922113	-0,312535752552702	-0,961886233816419	0,062648038908956	1,86221636343763	-0,319361884641184	0,482021918642316	-0,314779515092799	-0,797247802472231	-0,322109270047856	-0,579854587120741	1,51692579476802	0,633871505201402	1,49387046281773	1,36554261781433
-0,590574702216855	-0,645116117804578	-0,378876822812225	-0,385767139533524	-0,254612339973577	-1,91440864098098	-0,659580983613567	4,49684463299016	-0,813171474800158	-0,784955695055052	-0,518244601497037	-0,776044136868533	-0,497797958140343	-0,860505052633467	0,187077608672438	2,81771333761279	3,07149341525408	1,0067796919987
-0,410818009481333	0,097269061883855	-0,048808828132617	-0,426435897380769	-0,362954208557127	0,712072469499504	1,32395751066513	-0,078294709222831	-0,534672199930971	0,35956154255865	-0,672114171307469	-0,845149593493494	-0,497797958140343	0,798798217172843	-0,572806929883916	-0,185676570000897	-0,632456323592387	-0,556425466610504
-0,38403275685919	0,464534095025469	-0,153621643092067	0,013630671570383	-0,53818175108066	1,31462282406026	-0,454984866056639	0,131582373823752	-0,418461382753812	-0,29181932505486	-0,552189326022672	0,194950099807694	0,664128291089844	0,226021770825805	-0,446819570060105	0,305443696625806	-0,747262906015932	0,44280741669305
-0,270682337987202	0,190767071179229	-0,240003146432277	-0,41351475376706	-1,41305063202962	-1,45380081514618	-0,115366293620814	-1,28957827159706	2,58853456896982	-1,52086657029555	-0,672114171307469	-1,00284278875439	1,24121657759536	-0,768065928923756	-0,627838473468399	-3,3420019484379	-0,952781064081667	0,384725806721291
-0,598187438076093	-0,049054430642426	-0,050427858513446	-0,372416781460675	0,21986587545625	0,602101689552534	-0,379437919576843	0,570662325095914	-0,761275713152467	0,349316290764869	-0,23537527493354	1,48387578991134	-0,364466485662662	-0,052029086353955	-1,27521276491551	0,12613672888932	-0,682499257250749	-1,00793624503003
0,613432201621547	1,18469332213382	-0,03097281248398	0,549529686179914	-0,111355788786692	-1,41617956591164	-0,101696154535006	-0,010547889039029	-0,971826133392813	1,74687777099996	2,55464104841527	1,22037557665494	-0,261275611553424	0,604205567404027	-0,207730861692202	0,027501838953494	0,60868900954249	-0,015141012543568
-0,24479224486838	0,582027648237402	0,707319786838313	-0,316876155310423	1,25894515898105	0,321252923053747	-0,918904492924434	-0,857426677332272	-0,777834152894284	-0,099586020962012	1,89927802775541	2,38372534026362	-0,425770295513139	1,90185327455136	-0,813373391838943	0,074053599240582	0,308514955146067	-0,357470650786332
4,25527452349974	2,91510442630709	-0,117675467600322	0,027937820208399	-0,141622382465045	2,12377351568447	0,068084931988282	-0,859088114925999	-0,446481694367246	-1,09052000314016	-0,610929126642443	0,366585196973707	-0,198961359214775	1,41848690453316	2,8134122158807	-1,44117227480152	-1,27103532452855	-1,30147008497053
-0,779302105313012	-0,188991708428562	-0,201559105490384	-0,724767460230783	-0,853585556738196	-0,450543225913122	-0,350527391456765	-0,458971838848939	1,40362252780727	-1,0000984638704	-0,672114171307469	-0,592107454866867	0,137890160265198	-0,341441907216717	-0,980557369130773	-0,953130458446919	-0,582189936786274	-0,181713627622079
-0,552493284290833	0,065518022764853	-0,000282539958283	-0,19850100857927	0,126293845481585	2,06946145885887	-0,588133342052197	-0,482279904290744	-0,591384223930462	-0,466297906322676	-0,672114171307469	1,39052526050641	0,643047407460758	-0,215750865876232	0,765836845562226	0,520780686020475	0,21075532089644	-1,26878662697605
-0,381515225660467	-0,136123148144369	-0,16173514021831	-0,103990598482537	4,06404741858599	1,90910757101713	-0,375295160964836	-1,01350597417367	-0,47013348853736	-0,601692534715471	0,251382982579145	-0,003650238076693	-0,248315206813192	1,79226720088991	-0,665479812839612	0,241386109209434	-0,443891107437276	0,852407995497381
-0,841494276660506	-0,274906136255386	0,05892475036399	-0,486654548429441	-0,14180719770938	0,781252665872168	-0,656130656748903	0,663775509803156	-0,375039795470216	0,670995072038161	-0,50770678394873	0,068787773263246	-0,497797958140343	-0,492789958769005	-0,800591414411758	2,05092630355491	1,52435440404766	-0,461233098487592
0,98850789094001	0,317854923501494	-0,130043108222828	0,853412147564004	1,18823114050678	0,097717653889918	-0,619102686193677	1,12362216607013	-0,576105943882911	0,502994926698568	0,038485419507611	0,102182272555999	-0,302129284986921	0,173224700322956	-0,68609743088716	1,45064679133756	-0,424409741179422	-0,210347833772133
0,311097273052597	-0,098724432833814	-0,150273350400214	0,384433445021424	0,719821784632944	0,25957656048916	-0,849714848634425	0,962507717968732	-0,792540054062714	0,178603455616621	0,446064337738782	0,685930723464428	-0,204404080439124	0,451388390465033	-0,426769409390012	-1,34614259581153	-0,182153324178772	0,327090175617882
-0,079659590388047	-0,879203612744814	-0,454504879757269	-0,031994000023829	1,22390573799503	0,974966042649774	0,694968507542002	-1,01898569461005	0,335277933108855	-0,357915751167029	-0,672114171307469	-0,980179475324309	-0,390702072494942	-0,921392146183078	-0,377022312633083	0,865221366555518	0,049180301520654	-0,550884696034176
0,022410324905492	0,283584331151481	-0,014539560614398	-0,484137728387782	-0,373316991465244	0,428275052116341	-0,46516713169915	-0,08315255165402	-0,50298554675054	-0,20600640621703	0,609492583549799	0,796907464491365	0,166860053391245	1,20797303634597	-0,909486485145462	-1,08236674954096	1,27094690153067	-0,262925099697649
0,450054712970048	-4,36261446839626	-0,525003252421834	-0,223976675122837	1,20980411868351	0,517851623426962	-0,008227742069499	0,02018040125153	-0,11458403685809	0,736740269854115	-0,57609142993727	0,225729666907884	-0,237386109429903	0,236699702596835	0,906566275171181	-0,633752258946862	-0,764352844496261	1,61305104474073
-0,72348647775491	-0,123340885081711	-0,226387612371146	-0,6608523372215	0,677515418270962	-0,76710132972659	0,733464917069783	0,026545674755678	0,749838599737914	-0,672132726400293	-0,626536302615366	-0,896833830924052	-0,246408167032062	-0,708133106527838	-0,831461095745335	1,45653423050609	0,064031243218125	1,1707955584655
-0,051864020377329	0,603087752346657	-0,173160891351876	0,50812149637181	1,02491413285673	-0,810685576929898	-0,187511005045415	-0,957015039007492	1,94958679207549	-0,968775090569364	-0,672114171307469	-0,869745424634592	-0,125841846751056	-0,535057101031173	0,107775440173037	-0,700874956778933	-1,16259077825566	0,401741918775529
-0,580217197645677	-2,61608530029632	0,045764758310275	2,52975599110769	-0,15153208135281	0,791630177332336	-0,034595197305831	-0,556616947142264	-0,806097816994874	0,642733331105159	0,791257396640507	0,615667938979291	0,089652086873463	0,606148562532681	1,84632298035222	1,42400406387505	-0,108353381675833	-0,280868611517862
-0,200624112164652	-0,085421494880315	-0,039688219217564	0,410853520943837	-0,190487269246854	-0,474404549163279	1,12186089144328	-0,037482659341008	-0,737638907265387	1,3905277925049	0,59121971734551	0,052901541532603	-0,310480910662188	1,41007410169088	0,220144611073162	0,794428970381023	0,226226298108672	-1,11475064525201
-0,383515878226999	-0,258645395674532	-0,336425741900048	-0,105579517393778	0,71806486371049	0,492517253580874	-0,825786557411504	1,65671188274181	-0,719505096070133	0,596042162179055	-0,628821349626388	0,255984933420293	-0,333642529420216	-0,046979165211094	-0,112990699985026	0,662899380597096	-0,469709581167125	-0,77760932629447
-0,318623068773068	0,455370368664756	0,103443569316134	-0,19149325712138	-0,192339512264767	-1,24232102075998	-0,970974357325621	-0,642394541424843	-0,786250857531012	-0,502255647754845	3,82960350576524	1,37517574562326	-0,40313330415836	1,66060634829834	-0,101048874730575	-0,449514979127608	0,065550480377528	0,135287758201141
0,063837373700428	-0,000174707279097	-0,432884841554276	-0,207169902535275	0,25088892783538	-0,578457438611839	-0,789498072587041	0,003580197395023	1,16792136622463	-0,804964621123354	-0,588802975134442	0,334128135129694	-0,418252663520167	-1,33715032472629	-0,730169953869535	0,580663106624911	-1,0572097821537	1,03580572947238
5,88247322377632	1,57611590891261	-0,043293308076089	7,07889961835969	0,173779969243017	0,38580106183688	-0,291399403016225	0,25483980546116	-0,560788732744571	0,522792752908919	0,265177592433455	0,358247595745727	0,024676081571297	-0,535296906967294	3,63754948040519	0,036362447539931	-0,837212110621626	-0,96416238537557
-0,34432465404852	-0,461284765562891	-0,452461889133652	-0,257781440842257	0,032201527286793	-0,28557535092337	-0,145105810264004	-0,025870582459003	0,954728859243112	-0,557408218792118	-0,668784026930096	-0,984869483635565	-0,38198445095928	-0,585363879110334	-0,104536373196187	2,02983996169033	-0,310591472363507	0,424113715253227
-0,349306654105458	-0,152649111275628	-0,373343036963733	-0,487682186894114	-1,57055093142059	-0,637183286568454	0,185565631179262	1,12314942929728	0,144444726055322	-0,347493424021665	-0,656289905072608	-0,642345348724596	-0,058495160235324	-1,06782485789953	-0,473111761882209	0,327283505893514	-0,690629807953367	1,4678371748032
0,965431138540674	1,0295155718362	0,037962738975177	2,06880442436346	0,002513063916829	0,02096052584256	0,027584884407375	0,58470274495307	-0,321678833325652	0,401268991595971	-0,183939990029347	-0,076347328288708	-0,223850090904661	-0,099422950830434	1,20769699014088	0,655185367675182	-0,344099890777	-1,51565709737554
-0,671803109011171	-0,107468137851361	-0,210271795655515	-0,422116239041983	-0,018729221291028	-0,979109198555854	0,031385585982848	-1,17744492027755	2,07891526435296	-0,543237113279235	-0,672114171307469	-1,01421356668738	-0,107806716065876	-0,455800413311938	0,065216136863877	0,069338264649048	-0,504521997123751	-0,14998907341959
-0,508757105132711	-0,123325358136744	-0,014325483535871	-0,387543151926954	1,0363722696966	0,501432396646875	-0,28434120093122	0,431434620479504	-0,524041298165762	2,09056965298702	-0,173528824127029	-0,186662693783529	-0,497797958140343	0,655122232055795	-0,497323276653642	0,338248969907937	0,905948515934226	0,400117492433855
-0,357271046142723	-0,114024261711424	-0,232463452912839	-0,463286434935243	-0,392583776553399	-0,695313410457133	-0,919436380077523	0,002829671446411	1,55506958719873	-1,55604059959868	-0,513381517284387	-0,690957508406171	-0,497797958140343	-1,12979987081216	-0,899650557269567	1,71713881147495	0,907781050940306	1,43884461035716
-0,687407853893141	-0,110715633586068	-0,176837877357323	-0,662703324576543	-0,61025856318788	-0,77890716519944	0,1164389337342	-0,983945487152425	1,79399659727075	-0,58124563816763	-0,672114171307469	-1,01352830581297	-0,497797958140343	-1,03609704661204	-1,13191795507931	0,073826862142616	1,21351670262694	0,404813561312513
-0,556132143204332	-0,424415067204934	-0,523480553936843	-0,632599157879841	1,89799381958471	1,78553023337196	0,845091660361413	-1,26498888453618	-0,13543694462035	-0,056407382263875	-0,672114171307469	-1,01421356668738	-0,384573247928792	-0,879898182471759	-0,880900819756143	0,533831143106449	0,049180301520654	1,23415113929322
-0,658672309076535	-0,770407062407885	-0,142536795430434	-0,200409086960128	0,299766367836659	-0,433713061481768	-0,351302765235487	1,02437737047495	-0,840682247838999	1,49292907722546	0,941858503071254	-0,380000640141163	-0,497797958140343	-0,079422949037232	-0,371915196235984	-0,291172156999053	-0,100071827874223	-1,55381142638861
-0,641696011259696	-0,099922952862521	-0,147757985990482	-0,210047840511307	0,019391350258403	1,43608574586096	-0,034878088954164	-0,63179775489998	0,09752668332311	-0,035592630624443	-0,648440183757378	-0,938125952778677	-0,497797958140343	-0,191945550835825	-0,860685150684292	-0,515072995116066	-0,469056866882046	-0,215414074956529
-0,631712195876499	-0,459387047043676	-0,44627103816084	-0,610693400058932	-0,295278825164469	-0,482158602438303	1,80677422527607	0,205462481451329	-0,193368250634585	0,191069672781675	-0,628163976906312	-0,890433858873411	-0,283461205873059	-0,97391072310992	0,348058173439336	0,29020015916886	0,681435475040873	1,27951792126333
-0,621294379313402	-0,205798070621728	-0,241782625059591	-0,444287504525116	-0,343771504346307	-0,279278302982168	1,77950854914171	0,010173684504263	-0,353937605148697	0,571538873689496	-0,660203465574201	-0,141598517679008	-0,325456715483215	-0,776834313516714	-1,17284975910452	-0,426576506870913	0,179277348213486	-0,490580083226356
-0,441782795712534	0,204781626334648	0,328254350396424	-0,512124712223532	-0,401666032661958	-0,406177860695034	1,28905260099342	0,137113288540097	-0,069678373423688	-0,653185737221384	-0,466186551623827	-0,253840564202158	-0,373587703302819	0,291547863938574	-0,0801916635681	0,110592986412369	0,593037093523693	-1,23759567221428
-0,427665734380064	-0,416999993010132	-0,483119674275976	-0,319377154947338	0,011774166698731	-0,747819988850676	0,201116111874386	-0,945450259448469	1,68624938316559	-0,963317054388163	-0,672114171307469	-0,994025943421696	0,953603742063891	-1,37741618918983	-0,356782999503838	-1,41593508230468	-1,19757417845668	0,39103941043593
-0,324942103860868	0,524143382100706	0,242689930254392	-0,397642072903077	1,19903703480666	0,556801270590401	-0,891635902927754	-0,544532340519813	-0,613777430700672	1,19626937914162	0,962447919232931	1,77071485752517	0,018857187119185	1,60767218430422	-0,405962638883312	0,51011562719119	-0,589264633789561	-1,13751427305333
-0,507015086092459	0,124430090569405	-0,011663955207121	-0,24034391559599	1,22159101249554	0,496496215639057	-0,61884997463681	0,38282396807699	-0,867075762707961	1,16474868939798	0,500387174430858	0,981444392922763	-0,47309789682468	0,519916184951623	-0,29360607814713	1,14628901588872	0,724702066739639	-0,104355491729121
-0,580637038467386	-0,0138830520061	0,009737150863657	-0,419391690207599	-0,431748168348264	-1,61992141962604	-0,916848313773034	2,0540788499927	-0,944503086285532	3,74704427874707	1,32341428543324	-0,257763005433211	-0,427575704018548	0,068831383416515	0,137094071341569	0,134501142904958	4,60580811964043	-0,346832134999586
0,353081838142864	0,578247305835955	-0,243958080510256	-0,317352830983796	-0,467208760128309	-0,1134800642165	-0,784462249555073	-0,540541135947417	-0,824480413073883	0,576578365264071	2,52175490904194	0,468400605599551	-0,497797958140343	1,0644885523763	0,533179320805484	0,195771515573634	1,6665424391909	-0,307914817856328
0,283975823032809	0,421383440803151	0,372321552327527	-0,669839014959754	-0,85914672825335	-0,763170146274257	1,05511543539012	-1,26725352615827	1,55896851757029	-1,24132423340286	-0,672114171307469	-1,01421356668738	-0,497797958140343	-1,15548351018365	-0,939183421232298	-1,75230444577643	0,634835651900949	0,888153251020716
-0,553266865908875	-0,244522669173279	-0,109719408070181	-0,503060308148927	1,58741346517404	-0,408642835244851	-0,782897084840221	1,72336745902506	-0,922561148214775	3,50646560277882	0,065115965535994	0,321893808763707	-0,438576239517682	-0,038391083684298	-0,069687397003203	-0,871473663443171	-0,629458638240827	-2,34544951473192
1,05743641603675	0,533542599138605	0,140008352724937	0,348823777473823	1,13493966608056	0,840496720638152	-0,916460953376664	-0,553526446822182	-0,644964109503326	0,727988669857309	0,745695739616285	1,96806925714179	0,088407645114334	1,60078477977444	-0,028792635334579	-0,396105110780406	-0,986996710455257	-0,566925167782597
2,23387036293771	3,20860588150691	0,33569656516646	0,664702232715942	-0,308264270894293	-0,024769755961667	-0,970882773656044	0,240477849998692	-0,793291169324091	0,390893760173284	1,01217046281012	2,45384789545001	-0,080403063613412	1,47369036050542	0,118935435262994	-0,595421900589141	-0,882182936516175	-0,619599899288614
1,17532039228454	-0,760373257047199	-0,31438261714733	1,47719694974466	-4,6592606902772	-0,914463799289989	5,12154583754904	-0,766768465969012	-0,841560188776194	-0,874966618648857	-0,672114171307469	-0,954191896545541	0,481405347691836	-0,243114008132811	1,94670303788311	-1,00456336740993	-0,085547799133945	0,899417909324615
-0,690899090247176	-0,144217787851669	-0,130536777319446	-0,531565238279121	-0,436357524547665	1,95173022981955	-0,407660700812847	-0,713334719616425	-0,874949864336515	0,015913089256581	0,554183458702187	-0,219842905279175	-0,463712269755393	1,15740549353772	-0,601144332670598	-0,488909334908426	2,82510393230241	-0,816555193961308
-0,431219185691833	-0,600740863681245	-0,485574910521252	-0,296097773288443	-0,573645531248409	-0,194243550523861	-0,418257996192684	-0,598221074491844	1,43583073920689	-0,695768498098264	-0,671879646143515	-1,01421356668738	-0,382858682970367	-0,413584380526111	-0,415899448070754	0,312526050324899	-0,310591472363507	0,874229456020537
-0,739002031698176	-0,073848367944027	0,027193991781836	-0,48836796704758	0,809433422216417	1,98473394042663	-0,570611415442984	-0,468648536173257	-0,733913736813449	-0,309117268175194	-0,387204297978601	1,242870383579	1,23426455693682	-0,488274199787904	-0,870249171900156	-1,01281361359546	-0,797111119795652	-1,44697536714875
-0,667973708871453	-0,041733947248972	0,220309390453433	-0,631071457056522	-0,516631968558222	2,06605299952082	-0,635485374056484	-0,144100352431378	-0,73072629953871	0,369688986177803	-0,120186639409886	-0,867211147812365	0,143384788065652	0,462763704609667	-1,05172913442763	-0,183243510323436	0,158904164034677	-1,33835539243547
-0,74916103345964	-0,153138595172263	3,354675417121E-06	-0,712259710671471	-1,05339805375491	2,06994093962375	-0,384441176656306	-0,141493439302349	-0,398949374020736	-0,779215422353351	-0,664801441622298	-0,995503433572522	0,381803820825107	0,065350213725828	0,466030197806588	-0,219319436661006	1,14820490475272	-2,04906357593576
0,030930151007004	-0,198427129228813	0,149542800628414	-0,342547169460394	0,613916993546165	-1,14628318694666	-0,185977732731954	-0,95631370688065	2,18730301185747	-0,917414242147814	-0,672114171307469	-0,91906065131663	-0,497797958140343	-1,04230630492682	0,202150695261099	0,237967698875952	-0,279224289980729	1,74671475113855
0,214512370030284	-0,067857653337631	-0,263645150371876	-0,093913688504319	0,997802681637528	1,17806638165321	-0,146055252616686	-0,918320879787635	-0,844988160184112	-0,276324509733356	0,726560390368717	1,64561816626592	0,256643900306433	2,21857109854387	-0,481068775330529	-1,04450188036528	-0,281527116205344	0,746961066904847
-0,216748776164396	0,335044972758078	-0,08675253807686	-0,12764554279318	-0,165463839532789	-1,25494032045151	-1,03990347381663	-0,585419445902075	-0,940789211113953	-0,46175646530515	3,95901212549077	1,77645420617206	-0,497797958140343	0,89694710425757	0,952341170285922	-1,11574238637421	1,08636612179102	0,488746193635591
-0,806380726164141	-0,237319078626251	-0,175069144146433	-0,622888180741787	-0,661923703545696	0,762310342218666	0,06608259758736	-0,734542561199256	0,556998977623766	-0,139834249169486	-0,672114171307469	-0,886370919749875	-0,122802556305955	-1,49576777637532	0,223253016485224	-0,891012625666371	-0,921610997060407	-1,75937716517299
-0,077801808222703	0,805649229158843	0,55539148387532	-0,652025239218055	-0,613197041289356	-1,30398481407689	0,405814060693168	-1,28034057243854	2,2674144029613	-1,40221097709192	-0,672114171307469	-0,992261341552096	-0,497797958140343	-0,426950632157621	-0,969069509778286	-1,95337945875515	-0,097875091793187	1,55813755838564
-0,655432305822094	-0,314973673543343	-0,339524401973798	-0,547195110322469	-2,02130085251337	-1,16315938894677	0,976955262226806	-0,330527771285878	0,920182355558489	-1,1089648252725	-0,671447905220071	-0,539917448525395	5,16796664631441	-0,865171614446488	-0,517337971237644	-0,986864016198658	0,286442841278655	0,834611174298326
-0,293242531713004	-0,315762043431955	-0,325629340308931	-0,077322898833697	1,17257541181362	-0,374576306415221	-0,064589385448639	1,88431867624149	-0,294072115001264	-0,883657128460175	-0,665766735105455	-0,84540825585462	-0,265156968608341	-0,923860618494722	2,47517215283115	1,18621133285624	0,821045219085517	0,795341405863965
-0,053030888692873	0,041497083521543	0,560626897557047	-0,408362116726321	-0,692212304988223	-0,003611270225823	1,26613499483375	-1,2979827852517	0,965983865736537	-1,24068153061457	-0,672114171307469	-1,01421356668738	-0,326524497910219	-1,31748778106475	-1,25988511064224	-1,08508357673356	-1,18232724308603	-1,1354734028677
-0,779920535869169	-0,143953110961464	-0,038823717551889	-0,744976995525665	-1,5659656334316	0,530362602821073	1,01957366652489	-0,744706830307994	0,19681804224472	0,169270278251634	-0,672114171307469	-0,951055147713342	0,208646893564725	-1,41237553083082	-0,659426934146753	0,305015636054615	-0,591929109038746	0,557366884811969
-0,517804685179706	-0,254918348475335	-0,231933305742543	-0,57144022451443	0,776937644109006	0,938283880496271	0,368245576526553	0,371492520219421	-0,59026971373264	0,430171648809834	-0,672114171307469	-0,396868286825448	-0,497797958140343	-0,806308049475555	-0,241859369679167	1,75095750725733	1,39699176817859	0,479108915175805
0,060509069205177	1,04722602877197	0,008349614785538	-0,841704876092553	-0,907499513525553	-0,547484412194246	4,93364619219824	-1,17377236792816	-0,690775020209242	-1,63903386348605	-0,672114171307469	-0,954171688106593	1,9024631192338	-1,33155260385211	1,70989676918897	-0,30441698689866	-1,32259214073753	0,316921266719003
-0,556636590826925	-0,947053657428888	-0,411372742840706	-0,646864348053101	-0,720993163140345	-0,514687330040404	1,0898097714953	-0,161350982736447	0,272970475563075	-0,675791862755487	-0,653516396139183	0,400209090731245	-0,084401904507446	0,517828057343654	-0,449984721209913	-0,722952901123503	-0,088406355466338	1,44788429682338
-0,043454442352485	0,41139015463983	0,104143003843066	0,052507596619453	-0,473890442983415	-0,116572493344676	0,769546638062324	0,224998036424241	-0,229124164137838	-0,231171081437526	-0,383900882654949	0,166110380446154	-0,416835190630705	0,27417101322853	-0,138311909183483	-0,195202806630678	0,593037093523693	-1,86873059299205
-0,299274422802556	-1,95862126660051	-0,315269590319821	-0,471220711836181	0,742425786045044	1,55398122388001	-0,547201069871846	-0,398418261604848	0,037787731915963	-0,098954471125689	-0,65119499236382	-0,454970003472239	-0,497797958140343	0,210122371601268	0,33378898480207	0,972379560437785	-0,50409245729626	1,61286595858786
-0,109948979964093	0,425447411723808	0,042290486817697	-0,232974358360043	0,420387950583334	0,741497521714115	-0,164259707413475	0,047544816429353	-0,754883261604026	0,38814724016651	0,289319635291864	0,595393531474549	-0,411624705908235	1,23311067040198	0,128771363138889	-0,706008144720469	0,813433260677723	0,742911815060419
-0,286488714204942	0,381843011540486	1,05244913137943	-0,662093895072058	-0,130363959728801	0,882692534671053	-0,757315661894208	0,808652149969872	-0,437089564200259	0,743973766296817	-0,522668912494258	-0,182773977992469	-0,392105687990629	-0,259640305001883	-0,285560793551205	0,764962780723103	0,645016789178366	-1,29562608814375
