# Supplementary material for: Which environmental factors control extreme thermal events in rivers? A multi-scale approach (Wallonia, Belgium)
Source: PeerJ. 2021 Nov 22;9:e12494. doi: 10.7717/peerj.12494 (PMC8614191; doi:10.7717/peerj.12494)
Supplement: Supplemental Information 3 [file peerj-09-12494-s003.txt]

coeff_a	coeff_b	coeff_c	AREA	SINUO	AGRI	ARTI	BROAD	HERBA	FORESTS	NEEDLE	OTHER	WATER	ELEV	LEVEL	SHADE	SLOPE	BFI
1,75739735306173	1,90220003561409	-0,049506410270813	1,58857947757898	0,392496260104974	-0,243972250394339	-0,679521092687868	0,97439812326516	-0,813221624046669	1,08817699843421	0,817833283220781	0,815715147950914	-0,269149242213355	-0,028779897146489	0,484567138803466	0,318250802805756	-0,396144458613036	-0,134354216006181
-0,271941300684408	0,148167797986751	-0,16791242394074	-0,040055528006403	0,774618597474251	0,147306512788296	-0,598694766836972	1,5773226406187	-0,359915061850553	0,878197551513158	-0,484398476626829	-0,550426844395442	-0,223115426060351	-0,287415158379551	-1,46578386751097	0,553540052984913	-0,793266510690449	-0,041907620651104
0,467017989640652	1,09581652318452	0,01127807305238	2,05660207740008	0,170174296168654	-0,099642659002048	-0,621954032417126	0,927042182710957	-0,765762416748226	1,22832798485508	0,640581522874328	0,684519459732838	-0,267477353982337	-0,324482366212088	2,50641777467729	0,635179941807039	-0,888550048585447	-0,701528087956149
0,148198891442713	0,686603565569493	-0,250543906941808	0,546606350520704	-1,37451363263405	-1,18305581828992	1,07442063635339	-0,895009278613002	1,41948306452238	-1,15498964702357	-0,890546118169506	-0,990169011580274	-0,218795220875835	-0,802256326830633	0,300628194307016	-0,49433693607667	-0,731401236506352	1,18310280313051
-0,755214295668441	-0,179150236557276	-0,188119955716506	-0,479202449951351	-1,12744807928009	-1,12751700939579	0,747863710464054	-0,661667009292795	1,35263146752237	-0,605415344465215	-0,887091396685741	-0,99769397918131	-0,364437319735541	-0,721778645755852	-1,24806938702722	0,522774086233107	0,229693037795452	0,06546991403599
0,814252642104372	1,05732795869023	-0,006411292102437	0,679655954417407	0,334989526716789	-0,244713873071883	-0,627730204676274	1,24694106774936	-0,850375590452583	0,218022776402081	0,702298361803582	0,785058481539413	-0,185754239709391	1,38007115615354	-0,481056165166585	-0,87147091331656	-0,996194459738854	-1,37377576269047
-0,04949097918287	0,335622938456986	-0,256208063925811	-0,319536046838462	-0,513791209776924	-0,823897841343221	0,221350661345052	0,764274496458144	0,566910537685293	-0,463202224798159	-0,782778265293515	-0,937092891792135	-0,157127957818916	-0,715004935511217	0,151280505777956	-0,295839051704321	0,348702919222865	1,07394430647245
-0,595450048633333	-1,71182644204376	-0,16507153981576	0,436331251018458	0,345046887252087	-0,199870750850998	-0,717206765188237	0,404386413242736	-0,83688814352846	1,81860592546637	1,19395144610156	1,14113583341166	-0,367786010725728	-0,41737705660098	-1,21190580124313	1,19174491501534	0,10828519346272	-0,491996779896458
-0,579642068739752	0,267386853092246	-0,044342333687608	-0,410345170068792	0,347333041566279	0,83448846602819	-0,45475160256245	-0,129351529708871	-0,739391857970696	0,10380609000148	0,575657361051418	1,28333363232413	-0,28757863563138	1,56748814527779	0,541194656262043	-0,77874572682308	-0,278182539882539	-0,966020138409958
-0,530861640992755	-0,071197730313804	0,236289705273054	-0,780115146227527	0,246740062324465	-0,391468762768955	-0,382354365720441	-0,734165029639637	-0,927015481216921	-1,247047313155	2,12035784521006	2,92371827428554	-0,355145091422857	2,16414627614859	-1,25752700998481	-0,837487888163425	1,20947223196612	0,741409466819573
1,78624386509296	2,34799482434486	9,11430066861869	-0,768581727247337	2,28525115800423	-1,07934738428462	-0,691765078112626	0,438893541408423	-0,961414909221787	1,02755050154346	1,89501162752962	2,12703722623269	-0,368187816135835	1,68373107671812	0,161467716792275	-0,647738568464809	0,651313893652007	0,946620785311224
-0,52859335638434	0,241495959286991	0,048661835735296	-0,355687735209464	0,714416456442961	0,85968025932009	-0,55053331471574	-0,070179697098581	-0,72951283608239	0,700686023792157	0,646646711571272	0,796052373789541	-0,255148872705264	1,16005434068474	1,40971181651503	-0,016413151890793	0,960951098046586	0,753946100174045
-0,494683367308498	-0,214168676201071	-0,262120014773854	-0,117121534420024	-0,294303134420639	1,09192694319155	-0,41390761640056	0,857343145634408	-0,448470740133606	0,213081167446332	-0,752211072528995	0,115548115211629	-0,333967085515425	0,316099656603745	0,534503388019547	-0,166274533044221	-0,871821943879348	-0,033061880845079
0,741891669873501	0,913648375827941	0,083594215778744	0,592107210251702	0,219179561956466	1,229724858445	-0,626560202887218	-0,710758487610627	-0,626878607983092	-0,585651459890664	0,703783064315395	1,44678964412944	-0,358738132203715	1,68845340902252	-0,75873197520146	-1,38663288107321	-0,796433445518411	-0,563531593479718
-0,188106280764325	0,007318799045888	-0,092538851299658	0,153909512591391	-1,57823386926818	-0,195999616423233	0,406434659217772	-0,888255019384926	1,07910515444717	-1,1275184261997	-0,893285076910025	-0,576725667227333	-0,075219033679997	-1,21585094046295	0,66142468811042	-1,54606186827988	-0,691514358010589	-0,190308319720753
0,287703749652652	-0,894611535042076	-0,589297705060283	-0,052993867712224	-1,51503388399443	-0,195358897507426	0,25727985813331	-0,964252714232261	1,1447196189361	-1,12740817357554	-0,893285076910025	-0,468211068374423	-0,0340797599194	-1,196219763216	1,38701352141681	-0,288331656642755	-0,696985947771662	0,297035334794472
-0,166403070979687	-0,155342856900777	-0,236966125725144	-0,087826271896317	-0,443515682033298	-0,539642266898799	-0,085686155939163	-0,743276863182741	1,39187118593015	-0,904726219820758	-0,888086715666143	-0,97058043433237	0,036414573879815	-1,29754301143827	-1,12909249022073	-0,489877927812433	-0,799157560462833	0,41062408511164
0,421332587359988	-0,786313599106782	-0,514841631139989	0,128679406243198	-1,23398374705212	-1,25265590398455	0,401122191132164	-1,00900561997052	1,73250673841327	-1,10115466591291	-0,885461088774328	-0,997785368345917	-0,215090546610386	-1,17081838569781	1,65996051997289	0,206913230871741	-1,16777124326057	1,57961149012176
1,47001470656488	-1,84522038645756	-0,545237184794978	0,752106529707899	0,577135421924839	0,011074338570362	-0,000151958760548	0,223657844963986	0,499913922728266	-0,458388783090203	-0,780474337744511	-0,828066498732645	-0,275525341546358	-0,730680893877081	1,02100351295803	0,325253981166112	0,043456810295582	1,02279850472923
0,388632944952487	0,477033668846468	-0,152235648936406	1,58245766878675	0,425056555583036	-1,13818889396158	0,338294260202449	-0,842133802623561	1,56665919358732	-0,920286440849057	-0,879667339794347	-0,858557266609695	-0,106058877629369	-1,01881946307621	0,902026616151538	0,970448375930712	-0,924354501325049	0,387310121355771
0,315952247661416	-0,634548212676886	0,058044946768843	0,460254454366063	-0,458813235782698	-0,360414542613102	-0,104503794990766	0,023156313227231	-0,875646783204839	1,59900146780349	1,33319964214054	0,895512828442157	2,20995341967803	-0,232823957610641	-0,331247417518342	0,075350983723623	-0,100071827874223	-2,12367889256332
-0,370538916234785	0,262529953044575	0,153857452916522	-0,158280036970647	0,245357597662614	-1,42193407632865	-0,834446724429423	2,33868010783947	-0,964323453567976	0,262568951065233	1,03149866149584	0,806560957089628	-0,074735048946049	1,66218715822318	0,386397012503671	-0,16655203109781	-0,764857139046234	0,005968653891689
1,20012186266013	-2,42329849854379	-0,44842145220323	0,818792974922113	-0,192462001627123	0,02908747432697	-0,1824800216578	0,233288033992511	0,573193758847273	-0,439082765056132	-0,823752693833705	-0,84474932228908	-0,290373104885574	-0,579854587120741	1,51692579476802	0,593020128150351	1,49387046281773	1,36554261781433
-0,590574702216855	-0,645116117804578	-0,378876822812225	-0,385767139533524	-0,514490027151298	-0,68096211885688	-0,028788855990397	0,145182353018913	0,900983992389579	-0,299744014972439	-0,809228540127809	-0,895002274468222	-0,30138817662549	-0,860505052633467	0,187077608672438	0,70228156622406	3,07149341525408	1,0067796919987
-0,410818009481333	0,097269061883855	-0,048808828132617	-0,426435897380769	0,940100381130959	1,17334234365521	0,040616497134	0,339665453338817	-0,310575114509649	0,664881901905251	-0,76353202462287	-0,31390618889223	-0,347282043320164	0,798798217172843	-0,572806929883916	-0,336739440575371	-0,632456323592387	-0,556425466610504
-0,38403275685919	0,464534095025469	-0,153621643092067	0,013630671570383	-0,584626180444431	1,08979451765142	-0,356298369624746	0,904300500088592	-0,47903884412522	0,176020688254995	-0,776304285316578	0,111473915590466	-0,221288720911214	0,226021770825805	-0,446819570060105	0,231106522141822	-0,747262906015932	0,44280741669305
-0,270682337987202	0,190767071179229	-0,240003146432277	-0,41351475376706	-1,47506763299038	-1,39796677700354	0,555260143810917	-1,27596194964393	1,92806147521106	-1,59165579877569	-0,893285076910025	-1,0285169390823	-0,188548208647904	-0,768065928923756	-0,627838473468399	-2,70928149592978	-0,952781064081667	0,384725806721291
-0,598187438076093	-0,049054430642426	-0,050427858513446	-0,372416781460675	-0,334250501177955	0,235354700677001	-0,676652504499925	1,45473936724494	-0,668622074297641	1,07751831685986	-0,112910136026058	0,147754266155844	-0,062516474447661	-0,052029086353955	-1,27521276491551	2,09316014234351	-0,682499257250749	-1,00793624503003
0,613432201621547	1,18469332213382	-0,03097281248398	0,549529686179914	1,18892626812119	0,238033532534088	-0,601983661668288	-0,881419842894767	-0,888944463883898	0,294723226668276	2,05474633061853	1,55963375907518	0,149257539736421	0,604205567404027	-0,207730861692202	-0,250374784048595	0,60868900954249	-0,015141012543568
-0,24479224486838	0,582027648237402	0,707319786838313	-0,316876155310423	1,84919756338444	2,32201621233936	-0,1574464106363	-1,06396111315687	-0,79421093293297	-0,41170776384344	0,479656057201923	0,312958643730326	-0,293830995469723	1,90185327455136	-0,813373391838943	-1,00623374037608	0,308514955146067	-0,357470650786332
4,25527452349974	2,91510442630709	-0,117675467600322	0,027937820208399	0,99766267599349	0,4376087753916	0,285700522478457	0,838163159676965	-0,72292709021207	0,969775252805065	-0,426235632607355	0,781683888413494	-0,098648686784911	1,41848690453316	2,8134122158807	-1,07528316420134	-1,27103532452855	-1,30147008497053
-0,779302105313012	-0,188991708428562	-0,201559105490384	-0,724767460230783	-1,43324881151263	-1,28692288995736	0,085827245601449	-1,00052256355824	1,85261913628715	-1,28666293925221	-0,893285076910025	-0,920968037584139	-0,259855215927219	-0,341441907216717	-0,980557369130773	-0,538858384636286	-0,582189936786274	-0,181713627622079
-0,552493284290833	0,065518022764853	-0,000282539958283	-0,19850100857927	0,515488830702973	-0,116360996813239	-0,868642026079808	1,89068079504461	-0,736070760328439	0,798565570971405	0,143782299224606	-0,014168054554598	-0,342287155809106	-0,215750865876232	0,765836845562226	1,46081222194041	0,21075532089644	-1,26878662697605
-0,381515225660467	-0,136123148144369	-0,16173514021831	-0,103990598482537	0,753243241321691	1,51402075303404	-0,711617943920641	-0,694440428243834	-0,705632370166715	-0,136551179775361	0,939451582962613	0,397393243571321	0,126164750187014	1,79226720088991	-0,665479812839612	-1,34024177844561	-0,443891107437276	0,852407995497381
-0,841494276660506	-0,274906136255386	0,05892475036399	-0,486654548429441	0,28389370424066	0,012974959598705	-0,411213144204028	0,944670953785521	-0,681090018277162	1,75303886618014	0,266735848247298	0,441110665467712	-0,378160121951255	-0,492789958769005	-0,800591414411758	2,78775113173052	1,52435440404766	-0,461233098487592
0,98850789094001	0,317854923501494	-0,130043108222828	0,853412147564004	1,28567610512868	-0,944279554865624	-0,718924476497262	1,48673634326454	-0,927624394728082	0,466643576306443	1,21845200963091	0,949349845124141	-0,283862347314257	0,173224700322956	-0,68609743088716	1,28134270461019	-0,424409741179422	-0,210347833772133
0,311097273052597	-0,098724432833814	-0,150273350400214	0,384433445021424	1,68534681163578	-0,752512978926516	-0,651020034913513	0,871886412630006	-0,931137776535693	0,357416376379274	1,50242399927883	1,24548413144843	-0,247171388099587	0,451388390465033	-0,426769409390012	-0,319133819433553	-0,182153324178772	0,327090175617882
-0,079659590388047	-0,879203612744814	-0,454504879757269	-0,031994000023829	1,37570510478902	2,56344148268601	1,00516241682758	-1,04457898714146	-0,346808380972631	0,002713222045034	-0,872935473972041	-1,02590718772605	-0,347780915079564	-0,921392146183078	-0,377022312633083	2,26565900839396	0,049180301520654	-0,550884696034176
0,022410324905492	0,283584331151481	-0,014539560614398	-0,484137728387782	-0,310187895655917	-0,215898364020482	-0,719758932835098	0,694976832077939	-0,772545559848503	1,82930185216429	0,959392107225046	0,658783010001622	0,049384317238253	1,20797303634597	-0,909486485145462	-1,36081440050536	1,27094690153067	-0,262925099697649
0,450054712970048	-4,36261446839626	-0,525003252421834	-0,223976675122837	0,479000916204234	-0,970223081515448	-0,712400418068466	3,36009901655048	-0,856629977235327	1,08007051270614	-0,301064169772295	-0,329046059181989	-0,226126396472157	0,236699702596835	0,906566275171181	0,61509332677883	-0,764352844496261	1,61305104474073
-0,72348647775491	-0,123340885081711	-0,226387612371146	-0,6608523372215	0,790380381592813	-0,961862883163069	0,307929264666395	-0,586644378909681	1,37714716283711	-0,863901185980776	-0,884043199960574	-0,910356087963601	-0,295725738734127	-0,708133106527838	-0,831461095745335	0,665381764081313	0,064031243218125	1,1707955584655
-0,051864020377329	0,603087752346657	-0,173160891351876	0,50812149637181	0,06263574426955	-1,22717606455012	0,282581255450144	-0,954610401914616	1,71175187024931	-1,15525782454722	-0,884096758936788	-0,919582754240022	-0,011489261059899	-0,535057101031173	0,107775440173037	0,086318582996847	-1,16259077825566	0,401741918775529
-0,580217197645677	-2,61608530029632	0,045764758310275	2,52975599110769	1,41043479656756	1,21645559042404	-0,188271540364201	-0,971144813346467	-0,886059513813988	-0,017117449339108	1,34929455590755	0,629752506127437	0,5993500760854	0,606148562532681	1,84632298035222	2,00710036935631	-0,108353381675833	-0,280868611517862
-0,200624112164652	-0,085421494880315	-0,039688219217564	0,410853520943837	0,556036988974777	1,68687463911249	0,12772728674925	-1,10372223205077	-0,878263619793797	-0,273266932721291	0,777495234721193	0,612027617780076	2,04843216027871	1,41007410169088	0,220144611073162	-1,54260564168018	0,226226298108672	-1,11475064525201
-0,383515878226999	-0,258645395674532	-0,336425741900048	-0,105579517393778	1,12709422926411	0,624686717086461	-0,408054403273219	1,82907705981409	-0,538893600305527	-0,045721685394048	-0,806910709321565	-0,801636296090458	0,797422238796786	-0,046979165211094	-0,112990699985026	0,628139988966441	-0,469709581167125	-0,77760932629447
-0,318623068773068	0,455370368664756	0,103443569316134	-0,19149325712138	0,564867779775228	1,03188795273078	-0,630424418127025	-1,09858049741234	-0,716432869655049	-0,799779303355635	1,53544636835818	1,20699785035738	-0,268591503317955	1,66060634829834	-0,101048874730575	-0,741287421682958	0,065550480377528	0,135287758201141
0,063837373700428	-0,000174707279097	-0,432884841554276	-0,207169902535275	-0,777702102889474	-1,02127112959585	-0,209432947456448	-0,975768726902199	1,76268470100696	-1,32396278052499	-0,881281375171506	-0,694266549271906	-0,266863211209406	-1,33715032472629	-0,730169953869535	-0,7185413912417	-1,0572097821537	1,03580572947238
5,88247322377632	1,57611590891261	-0,043293308076089	7,07889961835969	0,458827736673417	-0,245025616787717	-0,618968682453559	1,23918122602284	-0,734120492084589	0,888886604561709	0,529186463649447	0,468343108360038	-0,249221547358196	-0,535296906967294	3,63754948040519	0,786664419439527	-0,837212110621626	-0,96416238537557
-0,34432465404852	-0,461284765562891	-0,452461889133652	-0,257781440842257	-0,887644037633484	-0,769171157477779	-0,142947699659223	-0,699704975849873	1,53386137965795	-1,0554761352719	-0,891810454450909	-1,05700941196372	-0,137249463975944	-0,585363879110334	-0,104536373196187	-0,811696327875705	-0,310591472363507	0,424113715253227
-0,349306654105458	-0,152649111275628	-0,373343036963733	-0,487682186894114	-1,05751119552011	-1,17587269805954	0,334393750302584	-0,62786781576127	1,47800413506717	-0,501444719988064	-0,883619030321496	-1,0246669342722	0,072276683119478	-1,06782485789953	-0,473111761882209	0,401604698324541	-0,690629807953367	1,4678371748032
0,965431138540674	1,0295155718362	0,037962738975177	2,06880442436346	0,717530415293835	-0,651592294647474	-0,627043982000385	1,17072012896441	-0,807712798159454	0,610360566296711	1,02058356238182	0,78903394932467	-0,295129849161418	-0,099422950830434	1,20769699014088	0,604002778210241	-0,344099890777	-1,51565709737554
-0,671803109011171	-0,107468137851361	-0,210271795655515	-0,422116239041983	-0,013727983265765	-1,02509614535613	0,325523438818696	-0,738826695763562	1,48367497716465	-1,00756013004843	-0,883291324530114	-0,896762190408826	-0,239452288805163	-0,455800413311938	0,065216136863877	-0,0165897892063	-0,504521997123751	-0,14998907341959
-0,508757105132711	-0,123325358136744	-0,014325483535871	-0,387543151926954	1,09997763720382	-0,353926409658907	-0,770786458243874	0,057161184405602	-0,938275884695223	0,673301672175948	1,59821924588594	2,28678932583961	-0,351715179722733	0,655122232055795	-0,497323276653642	-0,443239438111569	0,905948515934226	0,400117492433855
-0,357271046142723	-0,114024261711424	-0,232463452912839	-0,463286434935243	-0,89763837992998	-0,987361178192053	-0,520825469075109	-0,684831122933624	1,74711139413233	-1,33173185731645	-0,860691951147753	-0,958242952478476	-0,362798237756106	-1,12979987081216	-0,899650557269567	0,816987450683434	0,907781050940306	1,43884461035716
-0,687407853893141	-0,110715633586068	-0,176837877357323	-0,662703324576543	-1,31388908173409	-1,01172909541678	0,0566746510719	-0,388507146634672	1,40335849507784	-1,02709537708978	-0,893285076910025	-0,922646954425386	-0,352282131960159	-1,03609704661204	-1,13191795507931	0,543117787523846	1,21351670262694	0,404813561312513
-0,556132143204332	-0,424415067204934	-0,523480553936843	-0,632599157879841	2,44171444553214	1,8329570034025	2,11122585910758	-1,07257209690882	-0,338748230176328	-0,270407080966059	-0,879076615663655	-0,994895513277496	-0,353792458063253	-0,879898182471759	-0,880900819756143	-0,090945203222006	0,049180301520654	1,23415113929322
-0,658672309076535	-0,770407062407885	-0,142536795430434	-0,200409086960128	-0,625303728154947	-0,529491616921017	0,135190363030087	0,477508685598884	-0,892983762653148	1,92560758794566	1,19020599003535	0,287206208236386	1,15536303240442	-0,079422949037232	-0,371915196235984	1,22588736034125	-0,100071827874223	-1,55381142638861
-0,641696011259696	-0,099922952862521	-0,147757985990482	-0,210047840511307	-0,327695961596978	1,05716338719881	-0,506426111961215	0,588647483233042	0,045651633934825	-0,291670953597834	-0,871430721412884	-0,974631568935073	-0,210656209682051	-0,191945550835825	-0,860685150684292	0,834468295663309	-0,469056866882046	-0,215414074956529
-0,631712195876499	-0,459387047043676	-0,44627103816084	-0,610693400058932	0,676579711587114	-0,710827260204851	1,89293616827002	-0,603969667317054	0,688782287256652	-0,121972679593354	-0,878769256256275	-0,941330548981296	-0,254673180427626	-0,97391072310992	0,348058173439336	0,783316018300169	0,681435475040873	1,27951792126333
-0,621294379313402	-0,205798070621728	-0,241782625059591	-0,444287504525116	-1,32095100001298	-0,52502707230881	0,610440049343669	0,027952370674491	0,581712118292756	-0,218592723188472	-0,81163979454141	-0,571844780503047	0,298298917100274	-0,776834313516714	-1,17284975910452	-0,855358852513473	0,179277348213486	-0,490580083226356
-0,441782795712534	0,204781626334648	0,328254350396424	-0,512124712223532	0,160509624526663	0,070790512799964	-0,391155083869636	0,399036208724269	-0,574930773544759	0,73180089420164	0,757461086842961	0,152113051670477	-0,355369762291859	0,291547863938574	-0,0801916635681	-0,184732699783245	0,593037093523693	-1,23759567221428
-0,427665734380064	-0,416999993010132	-0,483119674275976	-0,319377154947338	-0,702664575408146	-0,690856564018943	0,226162532458272	-0,453563435023947	1,24114862617102	-1,17757175284901	-0,893285076910025	-1,03126220151775	0,089315513350813	-1,37741618918983	-0,356782999503838	-0,661049928032292	-1,19757417845668	0,39103941043593
-0,324942103860868	0,524143382100706	0,242689930254392	-0,397642072903077	0,864864834980889	1,64670057317889	-0,297116375216898	-0,957489502891654	-0,634179768810219	-0,04049672623648	0,405694861576657	1,16356867531677	-0,240806031088732	1,60767218430422	-0,405962638883312	-0,766535662645027	-0,589264633789561	-1,13751427305333
-0,507015086092459	0,124430090569405	-0,011663955207121	-0,24034391559599	0,359037936441002	0,620318071846047	-0,65130681341801	0,260431112793281	-0,764589447501787	1,5833419524191	0,561016351717942	0,809088245131116	-0,237066620232301	0,519916184951623	-0,29360607814713	-0,178790596671794	0,724702066739639	-0,104355491729121
-0,580637038467386	-0,0138830520061	0,009737150863657	-0,419391690207599	0,001306583804063	-0,265509545245711	-0,736345131443163	0,667139882748419	-0,841278786834658	3,65341816200873	1,0068314269015	0,570781467475553	-0,256872605673068	0,068831383416515	0,137094071341569	1,9764812818326	4,60580811964043	-0,346832134999586
0,353081838142864	0,578247305835955	-0,243958080510256	-0,317352830983796	1,16081994987023	-0,465001796065728	-0,82143393071974	-0,545615400235782	-0,947798938929126	-0,452466380411769	2,46712484984655	2,16375159381987	0,264154101737747	1,0644885523763	0,533179320805484	0,034640599818877	1,6665424391909	-0,307914817856328
0,283975823032809	0,421383440803151	0,372321552327527	-0,669839014959754	-1,24564289413874	-0,922555249660079	-0,011023516684147	0,107421166864631	1,14363037933184	-1,04045944420561	-0,890789352147019	-1,03641026233895	-0,158187855817431	-1,15548351018365	-0,939183421232298	-0,598219706767795	0,634835651900949	0,888153251020716
-0,553266865908875	-0,244522669173279	-0,109719408070181	-0,503060308148927	-0,579088780201181	0,121684898212093	0,966602849042003	0,893968869618171	-0,714798704944142	1,59585586200731	-0,365715040638648	-0,123436825264741	-0,244958222267316	-0,038391083684298	-0,069687397003203	-0,064098683114666	-0,629458638240827	-2,34544951473192
1,05743641603675	0,533542599138605	0,140008352724937	0,348823777473823	1,59380927044881	1,45322426326085	-0,305369643592869	-0,762916666941985	-0,645268448804523	-0,060841258100117	0,416101797538769	1,16978168284707	-0,210265568212214	1,60078477977444	-0,028792635334579	-0,851071125120575	-0,986996710455257	-0,566925167782597
2,23387036293771	3,20860588150691	0,33569656516646	0,664702232715942	1,02484612011817	1,01934434756534	-0,427097050806271	-0,400992930521533	-0,705979943094434	0,186457516862394	0,648295792775539	1,09202385405607	-0,220149480353883	1,47369036050542	0,118935435262994	-0,505226098519588	-0,882182936516175	-0,619599899288614
1,17532039228454	-0,760373257047199	-0,31438261714733	1,47719694974466	-0,580688753608631	-0,592022408914835	0,407208627503952	-0,323357283242611	-0,9091716109349	0,285341175559912	1,29225979535875	1,05304213115928	8,32341223730124	-0,243114008132811	1,94670303788311	-0,761020599882171	-0,085547799133945	0,899417909324615
-0,690899090247176	-0,144217787851669	-0,130536777319446	-0,531565238279121	0,063319125731667	0,017808689633258	-0,165138664580252	-0,848644625350054	-0,941765801472967	0,40469067348427	2,24836309936599	1,07586240163898	-0,359207919109318	1,15740549353772	-0,601144332670598	0,319498008430881	2,82510393230241	-0,816555193961308
-0,431219185691833	-0,600740863681245	-0,485574910521252	-0,296097773288443	-1,06307922590516	-0,790931451472704	-0,19928054710926	-0,808769201043418	1,62562090627488	-1,14520142205828	-0,892404448780916	-1,06149307225293	-0,123505694182925	-0,413584380526111	-0,415899448070754	0,435843648304749	-0,310591472363507	0,874229456020537
-0,739002031698176	-0,073848367944027	0,027193991781836	-0,48836796704758	0,189984449399073	0,798047361471494	-0,418951087419484	0,930908146770025	-0,264100991862976	0,137954733428963	-0,600995811023418	-0,673770989446202	-0,280903765406205	-0,488274199787904	-0,870249171900156	-1,97946644289132	-0,797111119795652	-1,44697536714875
-0,667973708871453	-0,041733947248972	0,220309390453433	-0,631071457056522	0,264719325402676	1,06343568073888	-0,694409857611193	1,12436259844897	-0,427697073913718	0,275245498487612	-0,540680990545939	-0,802401937770428	0,10641644196093	0,462763704609667	-1,05172913442763	-1,02899460717678	0,158904164034677	-1,33835539243547
-0,74916103345964	-0,153138595172263	3,354675417121E-06	-0,712259710671471	-1,47696596484995	2,33094829800213	-0,231903980958644	0,250622252008468	-0,467013400221878	-0,225386900939255	-0,890866791730414	-1,05187810612708	-0,064152303258089	0,065350213725828	0,466030197806588	0,603937504047018	1,14820490475272	-2,04906357593576
0,030930151007004	-0,198427129228813	0,149542800628414	-0,342547169460394	0,497539245177885	-1,51776914235607	0,521597292496611	-1,2994515311819	2,00403622311742	-1,41723499473052	-0,893285076910025	-1,02336169554928	-0,387610541446572	-1,04230630492682	0,202150695261099	-0,746744599735888	-0,279224289980729	1,74671475113855
0,214512370030284	-0,067857653337631	-0,263645150371876	-0,093913688504319	1,67910191646596	2,04316164920133	-0,368574858347669	-0,912714480102423	-0,861609791514349	-0,36724678446487	0,91318135025507	0,117739375453316	-0,312199823108493	2,21857109854387	-0,481068775330529	-0,730180744253131	-0,281527116205344	0,746961066904847
-0,216748776164396	0,335044972758078	-0,08675253807686	-0,12764554279318	0,12648023119089	0,81558705009618	-0,593602250282511	-0,921172005956297	-0,880289903856955	0,122493194986879	1,55250049212726	1,6957487918546	-0,29889227122363	0,89694710425757	0,952341170285922	0,344168496931133	1,08636612179102	0,488746193635591
-0,806380726164141	-0,237319078626251	-0,175069144146433	-0,622888180741787	-1,98369225333453	0,487794702592915	-0,181626375310808	-1,00616451208341	1,09673351125465	-0,962992076019771	-0,893285076910025	-1,01402351991179	-0,367072933501343	-1,49576777637532	0,223253016485224	0,058454789064968	-0,921610997060407	-1,75937716517299
-0,077801808222703	0,805649229158843	0,55539148387532	-0,652025239218055	-0,264382159767577	-1,33659508053651	0,709898668711659	-1,15232293836804	1,77467979631164	-1,44101598108729	-0,893285076910025	-1,00384866930962	-0,34922428051181	-0,426950632157621	-0,969069509778286	-0,136723822418891	-0,097875091793187	1,55813755838564
-0,655432305822094	-0,314973673543343	-0,339524401973798	-0,547195110322469	-1,61916547370369	-0,95709775494485	1,07961071060043	0,078128013799044	0,691421416430157	-0,510440556803718	-0,885576546373136	-0,877223789266197	1,19562575478359	-0,865171614446488	-0,517337971237644	-1,27248148447464	0,286442841278655	0,834611174298326
-0,293242531713004	-0,315762043431955	-0,325629340308931	-0,077322898833697	0,017493116008465	-0,382317025601222	0,34502904922815	0,974187888332395	0,120045718171356	0,506540012052957	-0,749828083860622	-0,907709536335068	-0,132365778252957	-0,923860618494722	2,47517215283115	0,664612693689106	0,821045219085517	0,795341405863965
-0,053030888692873	0,041497083521543	0,560626897557047	-0,408362116726321	-1,51123963422548	-0,356561965076928	0,807428139684809	-1,11118050801166	1,23788137591621	-1,34765813354662	-0,893262153141151	-0,982191437552179	-0,265944096743165	-1,31748778106475	-1,25988511064224	-1,71395910558323	-1,18232724308603	-1,1354734028677
-0,779920535869169	-0,143953110961464	-0,038823717551889	-0,744976995525665	-1,89792872603227	0,507134207075005	0,557031859499172	0,00717742331292	0,164315664276595	0,957163557687232	-0,893285076910025	-0,872632538906467	-0,242180636223594	-1,41237553083082	-0,659426934146753	1,94657086475826	-0,591929109038746	0,557366884811969
-0,517804685179706	-0,254918348475335	-0,231933305742543	-0,57144022451443	-1,99920178190607	1,7695396404595	2,77525414984027	-0,905450601919406	-0,647004825335115	-0,049381241972095	-0,891193734331934	-0,896989824222405	-0,273955705990456	-0,806308049475555	-0,241859369679167	1,55159594307657	1,39699176817859	0,479108915175805
0,060509069205177	1,04722602877197	0,008349614785538	-0,841704876092553	-1,40659048073226	-0,609961258524607	7,08972120290469	-1,1776459028737	-0,754505443418498	-1,78323034515754	-0,893285076910025	-1,01165450196161	1,75097300126111	-1,33155260385211	1,70989676918897	0,356967679993957	-1,32259214073753	0,316921266719003
-0,556636590826925	-0,947053657428888	-0,411372742840706	-0,646864348053101	0,112396303583472	0,603138390708224	0,310832529778413	-0,331503866601576	0,39217560180541	-0,708365297120679	-0,849095401303017	-0,543558512764522	-0,258623981353701	0,517828057343654	-0,449984721209913	-0,93104095493887	-0,088406355466338	1,44788429682338
-0,043454442352485	0,41139015463983	0,104143003843066	0,052507596619453	-0,164609819698591	-0,561991380844516	-0,66817428017295	0,831157914083509	-0,729359497578293	0,644932781457408	1,12003445567159	0,858364759589702	-0,350674557956912	0,27417101322853	-0,138311909183483	-0,369831061421649	0,593037093523693	-1,86873059299205
-0,299274422802556	-1,95862126660051	-0,315269590319821	-0,471220711836181	0,132164131491664	-0,500428641215354	-0,716891080262551	2,86126445744389	-0,787085705907893	1,07359525000361	-0,431636266549105	-0,13496580965182	-0,379210377537273	0,210122371601268	0,33378898480207	-0,054882243136542	-0,50409245729626	1,61286595858786
-0,109948979964093	0,425447411723808	0,042290486817697	-0,232974358360043	0,245185911276154	0,227397476032796	-0,552032596436574	-0,02230743534621	-0,815347619378528	0,672519904118404	1,06747266563468	1,50263071291548	-0,21453380585047	1,23311067040198	0,128771363138889	-0,46003371452067	0,813433260677723	0,742911815060419
-0,286488714204942	0,381843011540486	1,05244913137943	-0,662093895072058	0,269278550565386	1,17187996282846	-0,158723187480775	0,340414163903446	-0,548146106987484	1,35793887376744	-0,440709782543734	0,133004215638722	-0,356402915259008	-0,259640305001883	-0,285560793551205	1,63262794247729	0,645016789178366	-1,29562608814375
