# Supplementary material for: Which environmental factors control extreme thermal events in rivers? A multi-scale approach (Wallonia, Belgium)
Source: PeerJ. 2021 Nov 22;9:e12494. doi: 10.7717/peerj.12494 (PMC8614191; doi:10.7717/peerj.12494)
Supplement: Supplemental Information 4 [file peerj-09-12494-s004.txt]

coeff_a	coeff_b	coeff_c	AREA	ELEV	LEVEL	SINUO	SHADE	AGRI	ARTI	BROAD	HERBA	FORESTS	NEEDLE	OTHER	WATER	SLOPE	BFI
1,75739735306173	1,90220003561409	-0,049506410270813	1,58857947757898	-0,028779897146489	0,484567138803466	-1,66743233483631	-0,158286081097724	-0,128438521431705	-0,604616504185335	0,181100408585794	-0,241850864270095	0,603614932778862	0,800583063799642	0,406362410656507	-0,168816691038185	-0,396144458613036	-0,134354216006181
-0,271941300684408	0,148167797986751	-0,16791242394074	-0,040055528006403	-0,287415158379551	-1,46578386751097	0,079030992580321	0,718298232827517	-0,453941523752288	-0,952293698590987	1,35787595547317	-0,880121156663812	-0,14270110345201	0,174712201995357	1,37543819549667	-0,361073273660467	-0,793266510690449	-0,041907620651104
0,467017989640652	1,09581652318452	0,01127807305238	2,05660207740008	-0,324482366212088	2,50641777467729	-0,32702734180524	0,299107185901439	0,204264454798978	-0,679922708359242	0,107500232861594	-0,280214384221257	0,55375130978313	0,583031236250949	0,263621421480812	0,028702804207897	-0,888550048585447	-0,701528087956149
0,148198891442713	0,686603565569493	-0,250543906941808	0,546606350520704	-0,802256326830633	0,300628194307016	-0,086388226443534	1,36011057371349	-0,813211671780301	0,518139629054081	0,630834754402754	-0,035343163808245	-0,078163387347712	0,024228029348271	-0,560209457062069	-0,361073273660467	-0,731401236506352	1,18310280313051
-0,755214295668441	-0,179150236557276	-0,188119955716506	-0,479202449951351	-0,721778645755852	-1,24806938702722	-0,389896739524769	-0,57771328907954	-0,392226899445061	-0,529371727617376	1,45023813218493	0,779284748678863	-0,421629808632398	-0,34669044980946	-0,560209457062069	-0,361073273660467	0,229693037795452	0,06546991403599
0,814252642104372	1,05732795869023	-0,006411292102437	0,679655954417407	1,38007115615354	-0,481056165166585	-0,103468942649376	0,308235702766768	-0,717558745120431	-0,691653126456729	1,18861484956139	-0,626381979619689	-0,172843731444885	-0,128872467057434	0,186261022963769	3,01120966954094	-0,996194459738854	-1,37377576269047
-0,04949097918287	0,335622938456986	-0,256208063925811	-0,319536046838462	-0,715004935511217	0,151280505777956	-0,598414982542125	0,176781782596323	-1,04092968285049	-0,650764433604026	2,32555575237639	-0,354045071441003	0,538978778538063	-0,34669044980946	-0,560209457062069	0,181669396265435	0,348702919222865	1,07394430647245
-0,595450048633333	-1,71182644204376	-0,16507153981576	0,436331251018458	-0,41737705660098	-1,21190580124313	0,079555615576913	2,12091266482997	-0,466737657154748	-0,519349822945081	0,826738964961953	-0,446614849221012	2,2971936887994	-0,071684195502828	-0,299427664466954	-0,361073273660467	0,10828519346272	-0,491996779896458
-0,579642068739752	0,267386853092246	-0,044342333687608	-0,410345170068792	1,56748814527779	0,541194656262043	0,959925341093168	-0,766571586722672	-0,859380515844951	-0,25151828281202	2,18265779208729	-0,914393467692452	-1,14601364903824	-0,073065564828912	-0,06835696674842	-0,293411918022401	-0,278182539882539	-0,966020138409958
-0,530861640992755	-0,071197730313804	0,236289705273054	-0,780115146227527	2,16414627614859	-1,25752700998481	-0,677361662752705	-0,654441493074436	1,14424903602383	-0,107724778805114	-1,10965817512322	2,26796460364866	-1,14603860310415	-0,34669044980946	-0,560209457062069	-0,361073273660467	1,20947223196612	0,741409466819573
1,78624386509296	2,34799482434486	9,11430066861869	-0,768581727247337	1,68373107671812	0,161467716792275	0,574425796290789	0,30050872452259	-0,530755132562489	-1,12704622091549	-0,242308479197127	-0,91419015283485	1,24814148601141	2,37270308008959	1,83890390295994	-0,361073273660467	0,651313893652007	0,946620785311224
-0,52859335638434	0,241495959286991	0,048661835735296	-0,355687735209464	1,16005434068474	1,40971181651503	-0,245476180712424	-0,01098279120371	0,405642365199496	-0,633298978651375	0,53084820495167	-0,188226343034548	1,4351657935554	-0,34669044980946	-0,560209457062069	-0,361073273660467	0,960951098046586	0,753946100174045
-0,494683367308498	-0,214168676201071	-0,262120014773854	-0,117121534420024	0,316099656603745	0,534503388019547	-0,249626960631162	-0,256471820891027	-0,229246756320812	-0,598835643126301	0,065501465834011	-0,890211774486462	0,302828914103698	-0,34669044980946	2,72079756833091	-0,361073273660467	-0,871821943879348	-0,033061880845079
0,741891669873501	0,913648375827941	0,083594215778744	0,592107210251702	1,68845340902252	-0,75873197520146	0,910763216320949	-0,070084531882742	-0,816026644040952	1,16214497893354	0,178515975342073	-0,353927031388348	-0,911223320581021	-0,256471503037608	-0,300693472853492	0,016464996648615	-0,796433445518411	-0,563531593479718
-0,188106280764325	0,007318799045888	-0,092538851299658	0,153909512591391	-1,21585094046295	0,66142468811042	-0,118173536688523	-1,37590571020959	2,41183348553374	-0,851780683514718	-1,3066419809459	1,48749679348653	-0,705145360485638	-0,34669044980946	-0,560209457062069	-0,361073273660467	-0,691514358010589	-0,190308319720753
0,287703749652652	-0,894611535042076	-0,589297705060283	-0,052993867712224	-1,196219763216	1,38701352141681	-0,271459849534727	1,7089117557419	2,27316327105792	-0,805412916440855	-1,47588309622234	1,80880913505475	-0,390636475164406	-0,34669044980946	-0,560209457062069	-0,361073273660467	-0,696985947771662	0,297035334794472
-0,166403070979687	-0,155342856900777	-0,236966125725144	-0,087826271896317	-1,29754301143827	-1,12909249022073	-0,367740666571906	-0,067497324989462	-0,124986952054498	-0,404781104775434	0,948436639655058	-0,237614240727674	-1,14603860310415	-0,34669044980946	-0,560209457062069	2,81604590249119	-0,799157560462833	0,41062408511164
0,421332587359988	-0,786313599106782	-0,514841631139989	0,128679406243198	-1,17081838569781	1,65996051997289	-0,047520253093241	1,23687459829736	0,443857850227471	-0,586431176814582	-0,015519529007019	1,69361161913077	0,277370998085458	-0,34669044980946	-0,560209457062069	-0,361073273660467	-1,16777124326057	1,57961149012176
1,47001470656488	-1,84522038645756	-0,545237184794978	0,752106529707899	-0,730680893877081	1,02100351295803	1,19767909840214	1,37010675639987	-1,08283646925645	1,4435924743689	0,275157232444103	-0,870996320258869	-0,513562974592028	-0,34669044980946	-0,284088849583139	-0,1281567925394	0,043456810295582	1,02279850472923
0,388632944952487	0,477033668846468	-0,152235648936406	1,58245766878675	-1,01881946307621	0,902026616151538	0,941384112610239	0,188976117075454	0,536082465574525	-0,252862887491555	-0,140997417645054	1,12134981924907	-0,173239808817725	-0,345882882720634	-0,560209457062069	-0,243890670331989	-0,924354501325049	0,387310121355771
0,315952247661416	-0,634548212676886	0,058044946768843	0,460254454366063	-0,232823957610641	-0,331247417518342	-1,40396316659028	-0,815917858056657	-0,11831670477092	0,878038390038051	-0,7212202169313	-0,235114535506011	0,024794961246907	-0,246072167737377	-0,003935506419348	-0,094735724554241	-0,100071827874223	-2,12367889256332
-0,370538916234785	0,262529953044575	0,153857452916522	-0,158280036970647	1,66218715822318	0,386397012503671	1,08161941627342	-0,353193179156513	-1,1186710709552	-0,994552787636398	1,29529912421898	-0,609392270845297	-0,437189537946863	-0,074191399673323	-0,435294994295075	7,44312301192526	-0,764857139046234	0,005968653891689
1,20012186266013	-2,42329849854379	-0,44842145220323	0,818792974922113	-0,579854587120741	1,51692579476802	-0,522252183834855	1,23509750105911	-0,562955694222985	1,07197715525632	0,105181768559414	-0,13532203278505	-0,87710115830404	-0,34669044980946	-0,560209457062069	0,018816613238084	1,49387046281773	1,36554261781433
-0,590574702216855	-0,645116117804578	-0,378876822812225	-0,385767139533524	-0,860505052633467	0,187077608672438	-0,383962646305127	2,49041482700588	-1,30814650379904	1,34268561807325	1,08192460875823	-0,914393467692452	-1,14603860310415	-0,34669044980946	-0,54743257660958	-0,361073273660467	3,07149341525408	1,0067796919987
-0,410818009481333	0,097269061883855	-0,048808828132617	-0,426435897380769	0,798798217172843	-0,572806929883916	-0,577087914189699	-0,571619560776444	-0,814879862574713	1,16722067611485	0,008782827845581	-0,914393467692452	0,803463813195135	-0,34669044980946	-0,382664745513488	-0,361073273660467	-0,632456323592387	-0,556425466610504
-0,38403275685919	0,464534095025469	-0,153621643092067	0,013630671570383	0,226021770825805	-0,446819570060105	0,209649376925003	0,166548209342358	0,048375575215395	-0,554160666004034	0,226588025924545	-0,674305544666424	0,019843279745386	-0,34669044980946	1,79969290662502	-0,361073273660467	-0,747262906015932	0,44280741669305
-0,270682337987202	0,190767071179229	-0,240003146432277	-0,41351475376706	-0,768065928923756	-0,627838473468399	-1,05164066900152	-2,46964709064558	0,231706912684531	0,375070753473678	-1,10896040525191	2,29431305810305	-0,368566000865394	-0,34669044980946	-0,560209457062069	-0,094531395455107	-0,952781064081667	0,384725806721291
-0,598187438076093	-0,049054430642426	-0,050427858513446	-0,372416781460675	-0,052029086353955	-1,27521276491551	0,429035825275136	-0,594753857020797	2,06009412127462	-0,946408902097501	-1,00532441480414	-0,8347188944976	2,82344134113033	-0,34669044980946	-0,560209457062069	-0,361073273660467	-0,682499257250749	-1,00793624503003
0,613432201621547	1,18469332213382	-0,03097281248398	0,549529686179914	0,604205567404027	-0,207730861692202	-0,157337355951618	-2,07187608271619	-1,07413452372328	1,37806173756219	-0,70352501025509	0,040087773193336	-0,78171440246111	0,413436855181457	0,194060611591623	0,132402056053818	0,60868900954249	-0,015141012543568
-0,24479224486838	0,582027648237402	0,707319786838313	-0,316876155310423	1,90185327455136	-0,813373391838943	1,02715898632768	0,678982250167961	0,391395401161148	-1,10729857920097	-0,740055630910821	-0,914393467692452	-0,335989112949759	2,04216396010071	2,27471679292075	-0,361073273660467	0,308514955146067	-0,357470650786332
4,25527452349974	2,91510442630709	-0,117675467600322	0,027937820208399	1,41848690453316	2,8134122158807	-0,261948825512719	-0,531003432634835	1,85715022990281	-0,277823552297513	-1,07603233230501	0,72803352283042	-1,0405342837989	-0,34669044980946	-0,434591192868609	-0,257579501746066	-1,27103532452855	-1,30147008497053
-0,779302105313012	-0,188991708428562	-0,201559105490384	-0,724767460230783	-0,341441907216717	-0,980557369130773	-0,83880419382661	-0,761747639643377	0,979968339102565	0,031571969430049	-0,772657651488612	0,114907259588438	0,529267351930901	-0,34669044980946	-0,560209457062069	-0,159888206571697	-0,582189936786274	-0,181713627622079
-0,552493284290833	0,065518022764853	-0,000282539958283	-0,19850100857927	-0,215750865876232	0,765836845562226	0,00296027664066	-0,236521148372685	0,240006052033246	-0,22912591438674	0,395668073203369	-0,914393467692452	-0,949891596909406	-0,34669044980946	0,891607629774162	0,338785876267577	0,21075532089644	-1,26878662697605
-0,381515225660467	-0,136123148144369	-0,16173514021831	-0,103990598482537	1,79226720088991	-0,665479812839612	3,93309630058525	0,582354405106345	0,06169409315384	-0,039106556205941	0,41032816052571	-0,679903266865416	-0,084858551998699	0,138877205121979	-0,232463775859875	-0,136254820745802	-0,443891107437276	0,852407995497381
-0,841494276660506	-0,274906136255386	0,05892475036399	-0,486654548429441	-0,492789958769005	-0,800591414411758	-0,395572135498577	0,184654419570483	0,646648693540572	-0,155490740429679	-0,926874942007562	-0,255847010734173	2,0716332363813	-0,323576636489902	0,169362779272	-0,361073273660467	1,52435440404766	-0,461233098487592
0,98850789094001	0,317854923501494	-0,130043108222828	0,853412147564004	0,173224700322956	-0,68609743088716	1,48665632375872	0,100491214603949	-0,489271182613269	-0,021522391553531	0,4369145428623	-0,609110838471014	1,75375048696985	-0,285074062516657	-0,101481711017742	-0,119306378932395	-0,424409741179422	-0,210347833772133
0,311097273052597	-0,098724432833814	-0,150273350400214	0,384433445021424	0,451388390465033	-0,426769409390012	0,381550586921321	-0,419085296400415	-0,331984729163127	-0,131927284319525	0,725896315225068	-0,914393467692452	0,644480895168637	-0,214337079179268	0,246626691925914	-0,184518693965923	-0,182153324178772	0,327090175617882
-0,079659590388047	-0,879203612744814	-0,454504879757269	-0,031994000023829	-0,921392146183078	-0,377022312633083	0,562313803572913	0,907235582305948	-0,165083094233941	1,38141586020297	-1,05236991697049	-0,39861028289368	0,732980558481653	-0,34669044980946	-0,560209457062069	-0,361073273660467	0,049180301520654	-0,550884696034176
0,022410324905492	0,283584331151481	-0,014539560614398	-0,484137728387782	1,20797303634597	-0,909486485145462	-0,434036012259412	-1,06606754020213	1,10839850149471	0,134447246711225	-0,952270834971343	0,33666239338668	-0,924134042434153	-0,124021034469099	-0,332960561500195	0,176258822880582	1,27094690153067	-0,262925099697649
0,450054712970048	-4,36261446839626	-0,525003252421834	-0,223976675122837	0,236699702596835	0,906566275171181	2,58679610733127	0,108869212055489	-0,209528902765717	-0,936146568493542	2,20015428030578	-0,513858300671597	-0,721273981808872	-0,34669044980946	-0,086034092667665	-0,361073273660467	-0,764352844496261	1,61305104474073
-0,72348647775491	-0,123340885081711	-0,226387612371146	-0,6608523372215	-0,708133106527838	-0,831461095745335	1,13847568329238	1,14612340049375	-1,30811910648572	-0,007966858899333	2,67389566154152	-0,914393467692452	-1,14603860310415	-0,34669044980946	-0,560209457062069	0,073346724657595	0,064031243218125	1,1707955584655
-0,051864020377329	0,603087752346657	-0,173160891351876	0,50812149637181	-0,535057101031173	0,107775440173037	0,394095256877049	-1,09948926265313	1,42534561008919	-0,276424256012291	-1,08757226014564	0,946124517627664	0,220675857961354	-0,34669044980946	-0,560209457062069	-0,302282731547782	-1,16259077825566	0,401741918775529
-0,580217197645677	-2,61608530029632	0,045764758310275	2,52975599110769	0,606148562532681	1,84632298035222	0,39509475724344	1,14030209610063	-0,027030317572043	0,207806111950575	-0,703002166368444	-0,119204804550807	-0,784564949845439	0,017749855227323	1,28324612965028	0,348399618451603	-0,108353381675833	-0,280868611517862
-0,200624112164652	-0,085421494880315	-0,039688219217564	0,410853520943837	1,41007410169088	0,220144611073162	-0,663054860729646	0,063398888968494	-1,30814650379904	2,93795923753706	-1,24546831515213	-0,914393467692452	-1,14603860310415	-0,190301550538769	-0,560209457062069	0,665570436177919	0,226226298108672	-1,11475064525201
-0,383515878226999	-0,258645395674532	-0,336425741900048	-0,105579517393778	-0,046979165211094	-0,112990699985026	0,519701421917476	0,941538661275227	0,313054560339817	-1,13637365749266	0,933592317039927	-0,373519765717847	1,68652648881279	-0,34669044980946	0,022116174375879	-0,361073273660467	-0,469709581167125	-0,77760932629447
-0,318623068773068	0,455370368664756	0,103443569316134	-0,19149325712138	1,66060634829834	-0,101048874730575	-0,157860748140262	-0,67896920614935	-1,18688038844453	-0,302155562603855	-0,779890908082717	-0,796805031667178	0,124113739912046	4,9748822530451	0,288222186115587	-0,361073273660467	0,065550480377528	0,135287758201141
0,063837373700428	-0,000174707279097	-0,432884841554276	-0,207169902535275	-1,33715032472629	-0,730169953869535	0,116080941764693	-0,479162009878005	0,225767693513104	-0,282069667320463	0,759872075171273	-0,728060141379313	0,765809734123328	-0,34669044980946	-0,560209457062069	-0,361073273660467	-1,0572097821537	1,03580572947238
5,88247322377632	1,57611590891261	-0,043293308076089	7,07889961835969	-0,535296906967294	3,63754948040519	0,113429061365877	-0,16943785472525	0,015153514661064	-0,418102493265296	0,292366589703319	-0,281914911220609	0,485577908035709	0,197628182803633	0,074917048137374	0,106870241066658	-0,837212110621626	-0,96416238537557
-0,34432465404852	-0,461284765562891	-0,452461889133652	-0,257781440842257	-0,585363879110334	-0,104536373196187	-0,032753072189198	1,29809559610456	-0,093958210187263	-0,435928777992096	0,621743706156865	0,458596563490095	0,864693251185999	-0,34669044980946	-0,495573284679837	-0,13066884533222	-0,310591472363507	0,424113715253227
-0,349306654105458	-0,152649111275628	-0,373343036963733	-0,487682186894114	-1,06782485789953	-0,473111761882209	-0,810091953669351	-0,805080108247668	-1,25465113182363	0,778719390053054	1,54272397520989	-0,888634581096406	-1,14603860310415	-0,34669044980946	-0,560209457062069	0,390106917132698	-0,690629807953367	1,4678371748032
0,965431138540674	1,0295155718362	0,037962738975177	2,06880442436346	-0,099422950830434	1,20769699014088	-0,27700430971713	0,233316902357969	-0,316112821119041	0,230128937862538	0,500595363414977	-0,771923041676547	0,906626226736058	-0,319204747954145	-0,355581198014369	-0,244048990798783	-0,344099890777	-1,51565709737554
-0,671803109011171	-0,107468137851361	-0,210271795655515	-0,422116239041983	-0,455800413311938	0,065216136863877	0,66110310133472	-0,537648122341502	0,94371176774773	-0,014201128464225	-1,16650685168353	2,25042405661737	-0,69708069577656	-0,34669044980946	-0,560209457062069	-0,361073273660467	-0,504521997123751	-0,14998907341959
-0,508757105132711	-0,123325358136744	-0,014325483535871	-0,387543151926954	0,655122232055795	-0,497323276653642	0,829226247314406	0,316225098007799	-0,464808678236352	-0,329524098822305	1,12377730025098	-0,908839450161942	1,24591852068513	0,277513517467035	-0,560209457062069	-0,361073273660467	0,905948515934226	0,400117492433855
-0,357271046142723	-0,114024261711424	-0,232463452912839	-0,463286434935243	-1,12979987081216	-0,899650557269567	-0,271641245414408	0,97140721477197	-0,25833996658149	0,19316888283074	1,2430583079284	-0,505698919713798	-1,14603860310415	-0,34669044980946	-0,560209457062069	-0,361073273660467	0,907781050940306	1,43884461035716
-0,687407853893141	-0,110715633586068	-0,176837877357323	-0,662703324576543	-1,03609704661204	-1,13191795507931	-0,773850911318721	0,535763300594188	-0,595172054106716	-0,973335121680341	1,37794290060106	0,953261734788527	1,74622183285686	-0,34669044980946	-0,560209457062069	-0,361073273660467	1,21351670262694	0,404813561312513
-0,556132143204332	-0,424415067204934	-0,523480553936843	-0,632599157879841	-0,879898182471759	-0,880900819756143	1,8665129143263	0,594256980921329	-0,328068425104348	1,51179311608568	-1,10333376649449	-0,229743361891483	0,681125688649007	-0,34669044980946	-0,560209457062069	-0,361073273660467	0,049180301520654	1,23415113929322
-0,658672309076535	-0,770407062407885	-0,142536795430434	-0,200409086960128	-0,079422949037232	-0,371915196235984	1,42325801245997	0,474270594455622	1,02687721908189	-0,386687307593965	-0,495878354286256	0,163251779235466	0,754271736722669	-0,34669044980946	-0,293888250272874	-0,361073273660467	-0,100071827874223	-1,55381142638861
-0,641696011259696	-0,099922952862521	-0,147757985990482	-0,210047840511307	-0,191945550835825	-0,860685150684292	-0,20828533932347	-0,991290581125972	-0,21094604224951	-0,205175203626262	0,33188980980893	1,27469114160924	0,353567506441416	-0,300272165819913	-0,560209457062069	-0,361073273660467	-0,469056866882046	-0,215414074956529
-0,631712195876499	-0,459387047043676	-0,44627103816084	-0,610693400058932	-0,97391072310992	0,348058173439336	0,423556826733043	-1,06922032740104	-1,24542820355852	2,42567417252027	-0,849627084467402	0,222287350816869	-1,14603860310415	-0,34669044980946	-0,560209457062069	-0,361073273660467	0,681435475040873	1,27951792126333
-0,621294379313402	-0,205798070621728	-0,241782625059591	-0,444287504525116	-0,776834313516714	-1,17284975910452	-0,534447296186108	-0,660816180450139	-0,790039464187153	0,836963352854752	-0,553139231574372	-0,715574793531961	3,32232559028111	-0,312451514682185	-0,560209457062069	-0,145055026107287	0,179277348213486	-0,490580083226356
-0,441782795712534	0,204781626334648	0,328254350396424	-0,512124712223532	0,291547863938574	-0,0801916635681	-0,470336169455253	-1,09703470327544	-0,230173734403565	0,141516467358798	1,01829997554043	-0,914393467692452	0,121332338450078	-0,34669044980946	-0,560209457062069	-0,361073273660467	0,593037093523693	-1,23759567221428
-0,427665734380064	-0,416999993010132	-0,483119674275976	-0,319377154947338	-1,37741618918983	-0,356782999503838	-0,157975288994914	-1,12586928085969	-0,412695557524956	-0,009252418654685	-0,545914845925987	2,57066589994337	-0,498609188684876	-0,34669044980946	-0,428982628788368	1,70004617167053	-1,19757417845668	0,39103941043593
-0,324942103860868	0,524143382100706	0,242689930254392	-0,397642072903077	1,60767218430422	-0,405962638883312	0,884258987941903	1,3608275546313	0,256918147310421	-1,01192758110535	-0,374172420875657	-0,686743998531564	-0,536430733787055	0,582449176906666	2,81586096120381	0,056814426460325	-0,589264633789561	-1,13751427305333
-0,507015086092459	0,124430090569405	-0,011663955207121	-0,24034391559599	0,519916184951623	-0,29360607814713	-0,921780097472624	1,38362180668386	-1,09851800362547	-0,77205929655862	0,753360541205241	-0,914393467692452	1,33342966683976	1,20162936618246	1,38218530241886	-0,361073273660467	0,724702066739639	-0,104355491729121
-0,580637038467386	-0,0138830520061	0,009737150863657	-0,419391690207599	0,068831383416515	0,137094071341569	-0,521963380227658	-0,168837331289299	-1,30814650379904	-0,279112017461167	2,27181148304011	-0,914393467692452	0,584591783694654	-0,011834552667267	-0,560209457062069	-0,109749151515072	4,60580811964043	-0,346832134999586
0,353081838142864	0,578247305835955	-0,243958080510256	-0,317352830983796	1,0644885523763	0,533179320805484	-0,687448555120609	-1,29806728199531	-1,30814650379904	-1,02323604067905	-0,289253041740736	-0,914393467692452	-0,744922906289467	6,68715559405849	0,263212864607024	-0,361073273660467	1,6665424391909	-0,307914817856328
0,283975823032809	0,421383440803151	0,372321552327527	-0,669839014959754	-1,15548351018365	-0,939183421232298	-0,881826567330152	-1,34280383092707	-0,71408058446342	1,34233169591252	-1,16159628839736	2,41704608863898	-0,817747404014383	-0,34669044980946	-0,560209457062069	-0,361073273660467	0,634835651900949	0,888153251020716
-0,553266865908875	-0,244522669173279	-0,109719408070181	-0,503060308148927	-0,038391083684298	-0,069687397003203	2,09607397062016	-0,942505485571001	3,04515024968096	-1,06803534540356	-0,845683798658553	-0,459913245893453	-0,853623055318988	-0,34669044980946	-0,538956518619273	-0,072201638999968	-0,629458638240827	-2,34544951473192
1,05743641603675	0,533542599138605	0,140008352724937	0,348823777473823	1,60078477977444	-0,028792635334579	1,0387917889858	-0,116151491161947	0,14818900198456	-1,03189818413812	-0,831829677462087	-0,252925572301728	-0,349311855990109	0,324894540106092	3,67539616053312	0,050105927795201	-0,986996710455257	-0,566925167782597
2,23387036293771	3,20860588150691	0,33569656516646	0,664702232715942	1,47369036050542	0,118935435262994	-0,640735170455126	-0,602079312451398	0,352482443832064	-1,04588458324121	-0,47074263144025	-0,43410998308889	-0,193498117084919	0,425148271292209	2,57131362577656	0,146061400638788	-0,882182936516175	-0,619599899288614
1,17532039228454	-0,760373257047199	-0,31438261714733	1,47719694974466	-0,243114008132811	1,94670303788311	-2,38844427988402	-1,01430224430315	-1,30814650379904	2,68483005408886	-1,33339755847599	-0,914393467692452	-1,03732047961454	-0,34669044980946	-0,560209457062069	2,494023527197	-0,085547799133945	0,899417909324615
-0,690899090247176	-0,144217787851669	-0,130536777319446	-0,531565238279121	1,15740549353772	-0,601144332670598	-0,513956642015895	0,381441278947875	1,08893624937979	-0,704098884139766	-0,647731870492408	1,6650289748434	-0,393575248629066	0,314635010992586	-0,560209457062069	-0,361073273660467	2,82510393230241	-0,816555193961308
-0,431219185691833	-0,600740863681245	-0,485574910521252	-0,296097773288443	-0,413584380526111	-0,415899448070754	-0,288447289771852	0,002531219493282	1,00856502913365	-0,588847937321915	-0,28023416705324	1,10209251285825	-0,221670103027229	-0,34669044980946	-0,560209457062069	0,126293431779232	-0,310591472363507	0,874229456020537
-0,739002031698176	-0,073848367944027	0,027193991781836	-0,48836796704758	-0,488274199787904	-0,870249171900156	-0,544302708371072	0,434650955325966	0,90020631208277	-0,282223649921329	-0,864138362926525	-0,113470122641262	0,935978882227555	-0,34669044980946	0,491522251993357	-0,361073273660467	-0,797111119795652	-1,44697536714875
-0,667973708871453	-0,041733947248972	0,220309390453433	-0,631071457056522	0,462763704609667	-1,05172913442763	-0,627512073967364	-0,810738336624332	2,46451346571523	-0,924683502024001	-0,658202602767682	0,22971683068257	-0,82207793324749	-0,34669044980946	-0,560209457062069	-0,361073273660467	0,158904164034677	-1,33835539243547
-0,74916103345964	-0,153138595172263	3,354675417121E-06	-0,712259710671471	0,065350213725828	0,466030197806588	-0,77620115989184	-0,395996363132702	0,776801620531165	-0,629464055762344	0,029497092094395	0,696652377914066	-0,419554871672639	-0,34669044980946	-0,560209457062069	1,09202470570066	1,14820490475272	-2,04906357593576
0,030930151007004	-0,198427129228813	0,149542800628414	-0,342547169460394	-1,04230630492682	0,202150695261099	0,588883562288252	0,491886248595994	-0,105319146919686	0,036136117826165	0,231997485340469	0,850203596369104	0,081696258931772	-0,34669044980946	-0,560209457062069	-0,361073273660467	-0,279224289980729	1,74671475113855
0,214512370030284	-0,067857653337631	-0,263645150371876	-0,093913688504319	2,21857109854387	-0,481068775330529	1,27228132368828	-1,25890687580636	0,439844390099098	-0,501586070189087	-1,28867049423234	-0,542030755418986	-0,847214662431343	-0,34669044980946	4,13412751465047	-0,361073273660467	-0,281527116205344	0,746961066904847
-0,216748776164396	0,335044972758078	-0,08675253807686	-0,12764554279318	0,89694710425757	0,952341170285922	-0,376535940350312	0,551744700044726	-0,27206139633446	-0,648727987228306	0,018147861099796	2,69111387034514	-0,675678720584826	0,484449422296115	-0,135019072442604	-0,361073273660467	1,08636612179102	0,488746193635591
-0,806380726164141	-0,237319078626251	-0,175069144146433	-0,622888180741787	-1,49576777637532	0,223253016485224	-0,748088483908862	-0,277461179295747	1,81537819342822	-0,858636006216131	-1,3751634345929	0,795762711591416	2,18593426546108	-0,34669044980946	-0,560209457062069	-0,361073273660467	-0,921610997060407	-1,75937716517299
-0,077801808222703	0,805649229158843	0,55539148387532	-0,652025239218055	-0,426950632157621	-0,969069509778286	-0,388968593526363	-1,81310267794873	0,589816324410812	0,797858398331421	-1,24186819535845	0,213009521743529	0,310755384795437	-0,34669044980946	-0,560209457062069	-0,361073273660467	-0,097875091793187	1,55813755838564
-0,655432305822094	-0,314973673543343	-0,339524401973798	-0,547195110322469	-0,865171614446488	-0,517337971237644	-2,17814189629767	-0,481671830813974	-0,480890196364892	-0,138057536098734	0,120205065970478	1,86638854073104	0,45818394549372	-0,34669044980946	-0,560209457062069	0,166021539271209	0,286442841278655	0,834611174298326
-0,293242531713004	-0,315762043431955	-0,325629340308931	-0,077322898833697	-0,923860618494722	2,47517215283115	1,34860601298769	3,87493708915333	-1,30814650379904	1,61629791217883	0,226029207454152	-0,914393467692452	-0,313398288807682	-0,34669044980946	-0,146625752403303	-0,361073273660467	0,821045219085517	0,795341405863965
-0,053030888692873	0,041497083521543	0,560626897557047	-0,408362116726321	-1,31748778106475	-1,25988511064224	-0,898311156632828	-0,900297383115751	2,12945679146345	-0,75040343342207	-1,08290981160817	1,64776758779232	-1,06800984171613	-0,34669044980946	-0,560209457062069	-0,361073273660467	-1,18232724308603	-1,1354734028677
-0,779920535869169	-0,143953110961464	-0,038823717551889	-0,744976995525665	-1,41237553083082	-0,659426934146753	-2,72101532597908	0,848887455524642	0,218975900526111	1,01315923276323	-1,13253285856203	1,02688509727415	-0,729715472059767	-0,34669044980946	-0,560209457062069	-0,337576127216649	-0,591929109038746	0,557366884811969
-0,517804685179706	-0,254918348475335	-0,231933305742543	-0,57144022451443	-0,806308049475555	-0,241859369679167	1,01487848949675	1,02059287627011	-1,06919110990458	1,3981733419884	0,43942906978112	-0,341055754090121	-0,949205892674069	-0,34669044980946	-0,560209457062069	-0,361073273660467	1,39699176817859	0,479108915175805
0,060509069205177	1,04722602877197	0,008349614785538	-0,841704876092553	-1,33155260385211	1,70989676918897	-0,935627267606292	-0,040624397764993	-1,30814650379904	3,37873718987243	-1,47588309622234	-0,914393467692452	-1,14603860310415	-0,34669044980946	-0,560209457062069	-0,302827229074521	-1,32259214073753	0,316921266719003
-0,556636590826925	-0,947053657428888	-0,411372742840706	-0,646864348053101	0,517828057343654	-0,449984721209913	-0,720056216430502	-0,273068138409736	-1,15880193724025	2,34337308587032	-0,380800646399933	-0,822087404898063	-1,14603860310415	-0,34669044980946	-0,527875679036046	-0,361073273660467	-0,088406355466338	1,44788429682338
-0,043454442352485	0,41139015463983	0,104143003843066	0,052507596619453	0,27417101322853	-0,138311909183483	-0,532188219379725	0,476588101456401	-0,163771825996024	0,565559805218548	0,269374608158871	-0,897837463423125	0,521352043945452	-0,34669044980946	-0,560209457062069	-0,361073273660467	0,593037093523693	-1,86873059299205
-0,299274422802556	-1,95862126660051	-0,315269590319821	-0,471220711836181	0,210122371601268	0,33378898480207	0,980027971244645	-0,597427382960449	-0,08707956188727	-1,13910234263871	1,55540560257824	-0,471289162535599	-1,1140989415395	-0,34669044980946	1,53118050907438	-0,361073273660467	-0,50409245729626	1,61286595858786
-0,109948979964093	0,425447411723808	0,042290486817697	-0,232974358360043	1,23311067040198	0,128771363138889	0,933070622195392	-0,602159722538868	0,078523649279502	-0,672061822584417	-0,002592172615847	0,438260266383557	-0,376605844388598	0,654107891939382	0,792534338954259	-0,361073273660467	0,813433260677723	0,742911815060419
-0,286488714204942	0,381843011540486	1,05244913137943	-0,662093895072058	-0,259640305001883	-0,285560793551205	-0,655563130049294	0,693726481925258	1,26206734528248	-0,836081526030005	0,146706860858824	-0,828547156917089	0,729303049110961	-0,34669044980946	-0,051932939035691	-0,361073273660467	0,645016789178366	-1,29562608814375
