# Supplementary material for: Which environmental factors control extreme thermal events in rivers? A multi-scale approach (Wallonia, Belgium)
Source: PeerJ. 2021 Nov 22;9:e12494. doi: 10.7717/peerj.12494 (PMC8614191; doi:10.7717/peerj.12494)
Supplement: Supplemental Information 5 [file peerj-09-12494-s005.txt]

coeff_a	coeff_b	coeff_c	AREA	ELEV	LEVEL	SINUO	SHADE	AGRI	ARTI	BROAD	HERVA	FORESTS	NEEDLE	OTHER	WATER	SLOPE	BFI
1,75739735306173	1,90220003561409	-0,049506410270813	1,58857947757898	-0,028779897146489	0,484567138803466	-0,981061876450008	0,731044311901097	0,173511110146232	-0,663003331686539	-0,020297574055085	-0,369211720768704	0,443794119661928	0,789663738505467	0,41819069657828	-0,233775473583341	-0,396144458613036	-0,134354216006181
-0,271941300684408	0,148167797986751	-0,16791242394074	-0,040055528006403	-0,287415158379551	-1,46578386751097	0,448576076846532	-0,448489276702373	-0,973628820439546	-0,752858494843323	1,13798125290451	-0,957650483212155	0,71384651873259	0,673031854353479	1,02153330395965	-0,011317972167068	-0,793266510690449	-0,041907620651104
0,467017989640652	1,09581652318452	0,01127807305238	2,05660207740008	-0,324482366212088	2,50641777467729	-0,039460734839124	0,453595794620593	0,427982223495811	-0,595434443011166	-0,168696116071723	-0,26367696918765	0,258982574358172	0,530367060845455	0,207933030664835	0,243685485368145	-0,888550048585447	-0,701528087956149
0,148198891442713	0,686603565569493	-0,250543906941808	0,546606350520704	-0,802256326830633	0,300628194307016	-1,53580186552355	1,70894989254662	-0,973577433805329	1,13713385769243	0,851168514718129	-0,521006538794443	-0,58539142207961	-0,35072713630722	-0,722719094312001	-0,544442792387844	-0,731401236506352	1,18310280313051
-0,755214295668441	-0,179150236557276	-0,188119955716506	-0,479202449951351	-0,721778645755852	-1,24806938702722	-0,398937767432292	0,57525014692752	-0,69864690339184	-0,650802321527867	2,31174461193894	-0,259826522406997	-0,320669225277312	-0,5522625071359	-0,565278553714962	-0,544442792387844	0,229693037795452	0,06546991403599
0,814252642104372	1,05732795869023	-0,006411292102437	0,679655954417407	1,38007115615354	-0,481056165166585	0,096117197661905	1,04499746933449	-0,522319544879077	-0,63517285425987	0,751005728868827	-0,721877260380242	-0,350619960349521	0,439878941564527	0,337344072611492	3,27976276966034	-0,996194459738854	-1,37377576269047
-0,04949097918287	0,335622938456986	-0,256208063925811	-0,319536046838462	-0,715004935511217	0,151280505777956	-0,63444076391853	0,077637064729803	-0,983747018030279	-0,131917671822698	1,21456143190575	0,491678684944926	-0,291465197469095	0,069902480749749	-0,722719094312001	0,792185486526047	0,348702919222865	1,07394430647245
-0,595450048633333	-1,71182644204376	-0,16507153981576	0,436331251018458	-0,41737705660098	-1,21190580124313	-0,093633630610195	2,22016397371739	-0,543390257580436	-0,386547568753343	0,716107638048956	-0,310771635379434	2,93947151594853	-0,370389079530336	-0,419319574111455	-0,544442792387844	0,10828519346272	-0,491996779896458
-0,579642068739752	0,267386853092246	-0,044342333687608	-0,410345170068792	1,56748814527779	0,541194656262043	0,846281082184339	-0,304604390752928	-0,767972939014661	-0,166925667662536	2,30378238818909	-0,96676261488452	-1,55008723547651	-0,352914226360328	-0,278114561068773	-0,404125380128568	-0,278182539882539	-0,966020138409958
-0,530861640992755	-0,071197730313804	0,236289705273054	-0,780115146227527	2,16414627614859	-1,25752700998481	0,033049971338253	-0,806931556285677	1,93187601768074	-0,433199281997945	-1,43643685609073	1,07133407969145	-1,54980532545712	-0,235715302187971	0,215468609821821	-0,544442792387844	1,20947223196612	0,741409466819573
1,78624386509296	2,34799482434486	9,11430066861869	-0,768581727247337	1,68373107671812	0,161467716792275	0,753135085303803	0,583911317697721	-0,80116912002176	-1,05018541015024	-0,285676448718779	-1,03211012143479	0,216642794260258	3,28601475662543	1,85277013061654	-0,395223769798011	0,651313893652007	0,946620785311224
-0,52859335638434	0,241495959286991	0,048661835735296	-0,355687735209464	1,16005434068474	1,40971181651503	-0,147342813475934	0,14864593323824	1,11051046147263	-0,695029454781638	-0,009624946407806	-0,459738958374976	1,71839934760877	-0,379210161766643	-0,722719094312001	-0,484904479849017	0,960951098046586	0,753946100174045
-0,494683367308498	-0,214168676201071	-0,262120014773854	-0,117121534420024	0,316099656603745	0,534503388019547	-0,227860540754009	0,210393240959928	0,866600053604183	-0,642317959629992	-0,53461532751194	0,615873066318885	0,213205350729727	-0,5522625071359	0,664359325853525	-0,544442792387844	-0,871821943879348	-0,033061880845079
0,741891669873501	0,913648375827941	0,083594215778744	0,592107210251702	1,68845340902252	-0,75873197520146	0,500890705933735	0,71134252147432	-0,517187979470161	0,787204318311531	0,149244380715641	-0,704180576817164	-0,317518676218476	0,318041610070861	-0,298483772786216	-0,2480319181642	-0,796433445518411	-0,563531593479718
-0,188106280764325	0,007318799045888	-0,092538851299658	0,153909512591391	-1,21585094046295	0,66142468811042	-0,045877973059891	-0,69606512505042	2,30305160874432	-0,731087653387247	-1,37628651784331	1,43156757173257	-0,322803909433058	-0,5522625071359	-0,722719094312001	-0,506861178246969	-0,691514358010589	-0,190308319720753
0,287703749652652	-0,894611535042076	-0,589297705060283	-0,052993867712224	-1,196219763216	1,38701352141681	-0,203210577008964	1,25900171783835	2,02348307720095	-0,62808357307952	-1,51513728786853	1,82180564205918	0,080387745620753	-0,5522625071359	-0,722719094312001	-0,544442792387844	-0,696985947771662	0,297035334794472
-0,166403070979687	-0,155342856900777	-0,236966125725144	-0,087826271896317	-1,29754301143827	-1,12909249022073	-0,342944578056428	0,085027788055611	-0,114776176792149	-0,147712545322414	0,342303151354167	1,06032265670702	-1,05513968783806	-0,5522625071359	-0,478620465657958	1,84980721187168	-0,799157560462833	0,41062408511164
0,421332587359988	-0,786313599106782	-0,514841631139989	0,128679406243198	-1,17081838569781	1,65996051997289	-0,403119335696696	1,05972934349719	-0,022023394974297	0,20184785947391	-0,2149895282104	1,45172866642155	0,120184740130337	-0,5522625071359	-0,722719094312001	-0,309321982591485	-1,16777124326057	1,57961149012176
1,47001470656488	-1,84522038645756	-0,545237184794978	0,752106529707899	-0,730680893877081	1,02100351295803	0,482648685507063	0,684291462370151	-0,762939360164521	0,851211266590267	0,793062518513757	-0,102118305808046	-1,0338029584936	-0,540559465748086	-0,424165999811162	-0,384809497373832	0,043456810295582	1,02279850472923
0,388632944952487	0,477033668846468	-0,152235648936406	1,58245766878675	-1,01881946307621	0,902026616151538	0,716334032863707	1,60673174835424	0,309644513545724	-0,205900847144324	-0,056456078661228	1,32166193463897	-0,277541759386569	-0,551958234777283	-0,478448083835771	-0,30616036976122	-0,924354501325049	0,387310121355771
0,315952247661416	-0,634548212676886	0,058044946768843	0,460254454366063	-0,232823957610641	-0,331247417518342	-0,735742948702007	0,262070761894792	-0,13006546324003	0,938469003505174	-0,50845153900172	-0,384286612296449	0,620977352438822	-0,188823896895811	-0,399018193513662	-0,386771967990901	-0,100071827874223	-2,12367889256332
-0,370538916234785	0,262529953044575	0,153857452916522	-0,158280036970647	1,66218715822318	0,386397012503671	1,00854301139999	0,103830585112361	-1,33229785589159	-0,684077173244539	0,665142761835418	-0,85886083220693	0,024294947976593	1,21534924852005	0,408177401425736	6,25762161979524	-0,764857139046234	0,005968653891689
1,20012186266013	-2,42329849854379	-0,44842145220323	0,818792974922113	-0,579854587120741	1,51692579476802	-0,312535752552702	0,760105433060937	-1,02377588196961	0,152208553829824	1,57894963114461	-0,08821685115787	-0,034157614991776	-0,517688167433244	-0,670947573879041	-0,145937092782228	1,49387046281773	1,36554261781433
-0,590574702216855	-0,645116117804578	-0,378876822812225	-0,385767139533524	-0,860505052633467	0,187077608672438	-0,254612339973577	3,27504351778316	-1,45026070136874	1,27425991884212	1,83416267087775	-1,03222877342039	-1,55232378036137	-0,5522625071359	-0,715479236067441	-0,544442792387844	3,07149341525408	1,0067796919987
-0,410818009481333	0,097269061883855	-0,048808828132617	-0,426435897380769	0,798798217172843	-0,572806929883916	-0,362954208557127	0,265773733783114	0,422417269069425	0,584381749379628	-0,590463029141232	0,027787310742466	0,780524934912227	-0,5522625071359	-0,6381474623085	-0,544442792387844	-0,632456323592387	-0,556425466610504
-0,38403275685919	0,464534095025469	-0,153621643092067	0,013630671570383	0,226021770825805	-0,446819570060105	-0,53818175108066	1,17020336958347	0,870416259375466	-0,484293338503336	-0,443187402633424	0,283474856062858	0,203551437131083	-0,5522625071359	0,244895863464753	0,276716801825725	-0,747262906015932	0,44280741669305
-0,270682337987202	0,190767071179229	-0,240003146432277	-0,41351475376706	-0,768065928923756	-0,627838473468399	-1,41305063202962	-2,6659940275426	0,604335427245937	0,436874410942226	-1,26126226984647	2,42346207416561	-0,904064271949128	-0,5522625071359	-0,722719094312001	-0,301712598989021	-0,952781064081667	0,384725806721291
-0,598187438076093	-0,049054430642426	-0,050427858513446	-0,372416781460675	-0,052029086353955	-1,27521276491551	0,21986587545625	0,329576458301326	1,29827216888101	-0,863765520625528	-0,693907965728713	-0,614626137616554	1,52083953198165	0,643022377480608	-0,29143065354089	-0,198732844007914	-0,682499257250749	-1,00793624503003
0,613432201621547	1,18469332213382	-0,03097281248398	0,549529686179914	0,604205567404027	-0,207730861692202	-0,111355788786692	0,529392832760532	-1,19966652729318	0,959384093680386	-0,133868129428458	-0,680701271944037	-0,300438162059476	1,38079733978601	0,024174427329645	-0,009031330124229	0,60868900954249	-0,015141012543568
-0,24479224486838	0,582027648237402	0,707319786838313	-0,316876155310423	1,90185327455136	-0,813373391838943	1,25894515898105	0,74149684935505	-0,333589647321897	-0,858214579712265	-0,797007645300715	-0,633232227656379	-0,652139139353434	1,99802574355246	2,89317873339032	-0,284035318571651	0,308514955146067	-0,357470650786332
4,25527452349974	2,91510442630709	-0,117675467600322	0,027937820208399	1,41848690453316	2,8134122158807	-0,141622382465045	-1,57844164488393	2,39264892158415	-0,638718308461486	-1,00491087890937	-0,21408245939452	-1,234314249887	-0,52470321879488	0,092657735060626	-0,054418806954913	-1,27103532452855	-1,30147008497053
-0,779302105313012	-0,188991708428562	-0,201559105490384	-0,724767460230783	-0,341441907216717	-0,980557369130773	-0,853585556738196	-1,12425588931754	0,584132235274896	-0,382299073271506	0,158028824674468	0,318390118014298	-0,324547742288659	-0,5522625071359	-0,084304249094536	-0,359288977164826	-0,582189936786274	-0,181713627622079
-0,552493284290833	0,065518022764853	-0,000282539958283	-0,19850100857927	-0,215750865876232	0,765836845562226	0,126293845481585	0,247408227064764	0,428940881016485	-0,563662305472052	0,037254178852845	-0,802991410704348	0,600782640121708	-0,5522625071359	1,17082687232729	0,010581859641388	0,21075532089644	-1,26878662697605
-0,381515225660467	-0,136123148144369	-0,16173514021831	-0,103990598482537	1,79226720088991	-0,665479812839612	4,06404741858599	-0,012604404471452	0,977285931632969	-0,423278786951113	-0,751459050092081	0,346612365995501	0,243981863302748	0,177937449813625	-0,150979469916337	-0,219766666323395	-0,443891107437276	0,852407995497381
-0,841494276660506	-0,274906136255386	0,05892475036399	-0,486654548429441	-0,492789958769005	-0,800591414411758	-0,14180719770938	1,67140576198404	0,695373481377157	-0,315156444062521	-0,422371245310018	-0,469736610631825	2,6847421805035	-0,539262549914755	-0,312723066629628	-0,544442792387844	1,52435440404766	-0,461233098487592
0,98850789094001	0,317854923501494	-0,130043108222828	0,853412147564004	0,173224700322956	-0,68609743088716	1,18823114050678	1,11276837749942	-0,872520981885515	-0,395053349490573	1,61772540923072	-0,686377249499697	0,225809984393842	0,033067627427427	-0,041424276253075	-0,261912606401865	-0,424409741179422	-0,210347833772133
0,311097273052597	-0,098724432833814	-0,150273350400214	0,384433445021424	0,451388390465033	-0,426769409390012	0,719821784632944	-1,49000429155283	-0,962068282312002	-0,426576424468766	1,67554608966153	-1,03222877342039	-0,364490179404202	0,602520798132421	0,213319310630141	-0,381423390390222	-0,182153324178772	0,327090175617882
-0,079659590388047	-0,879203612744814	-0,454504879757269	-0,031994000023829	-0,921392146183078	-0,377022312633083	1,22390573799503	0,567954634143423	-0,169991511050279	1,41640187833534	-0,792907225691113	0,029279558031644	0,500777764678414	-0,5522625071359	-0,722719094312001	-0,323753458248025	0,049180301520654	-0,550884696034176
0,022410324905492	0,283584331151481	-0,014539560614398	-0,484137728387782	1,20797303634597	-0,909486485145462	-0,373316991465244	-1,24452690001818	0,271032474269802	-0,572262548330609	0,064870147296215	-0,453020870079848	-0,419886646773525	0,675453704373372	0,231807051823876	0,970649558665355	1,27094690153067	-0,262925099697649
0,450054712970048	-4,36261446839626	-0,525003252421834	-0,223976675122837	0,236699702596835	0,906566275171181	1,20980411868351	-0,827033348153213	-0,044634480649618	-0,607231316820813	0,881703680392771	-0,336432220023287	0,502264067187113	-0,5522625071359	0,193854497988346	0,078883731390711	-0,764352844496261	1,61305104474073
-0,72348647775491	-0,123340885081711	-0,226387612371146	-0,6608523372215	-0,708133106527838	-0,831461095745335	0,677515418270962	1,11824739777493	-0,973633089660192	0,271883035073681	1,65762148261327	-0,506981819670642	-1,1859510046166	-0,5522625071359	-0,101378031482021	-0,069900295908793	0,064031243218125	1,1707955584655
-0,051864020377329	0,603087752346657	-0,173160891351876	0,50812149637181	-0,535057101031173	0,107775440173037	1,02491413285673	-0,88949966191753	0,82896985471945	-0,427073814522215	-0,458043043714696	1,40160065379247	0,026606886039196	-0,5522625071359	-0,508845112560777	-0,305299957541976	-1,16259077825566	0,401741918775529
-0,580217197645677	-2,61608530029632	0,045764758310275	2,52975599110769	0,606148562532681	1,84632298035222	-0,15153208135281	1,08797388879495	0,081073506929105	-0,018051110785068	-0,745200509171116	-0,378265236764303	-0,555418178545666	0,351597275937942	1,34265598176396	0,827215987481358	-0,108353381675833	-0,280868611517862
-0,200624112164652	-0,085421494880315	-0,039688219217564	0,410853520943837	1,41007410169088	0,220144611073162	-0,190487269246854	0,502073193522141	-1,04836673622761	2,33804682615245	-0,519072216139994	-0,861950101558011	-0,671635067533632	0,102298709678283	-0,722719094312001	0,149201060282988	0,226226298108672	-1,11475064525201
-0,383515878226999	-0,258645395674532	-0,336425741900048	-0,105579517393778	-0,046979165211094	-0,112990699985026	0,71806486371049	0,379667973081061	0,057293359217392	-0,794884734104061	0,898119079680951	-0,80927430678014	2,98470657225932	-0,5522625071359	-0,459641620463624	-0,544442792387844	-0,469709581167125	-0,77760932629447
-0,318623068773068	0,455370368664756	0,103443569316134	-0,19149325712138	1,66060634829834	-0,101048874730575	-0,192339512264767	-0,655576834932211	-0,977735278154625	-0,285370698648596	-0,78055046975851	-0,632419777805168	-0,395620695642949	4,12289522110586	0,792578708935701	-0,544442792387844	0,065550480377528	0,135287758201141
0,063837373700428	-0,000174707279097	-0,432884841554276	-0,207169902535275	-1,33715032472629	-0,730169953869535	0,25088892783538	0,303136530533762	0,290175193226454	-0,518216419934961	1,10490946225274	-0,441984921914653	0,408436958766956	-0,5522625071359	-0,691517691894722	-0,544442792387844	-1,0572097821537	1,03580572947238
5,88247322377632	1,57611590891261	-0,043293308076089	7,07889961835969	-0,535296906967294	3,63754948040519	0,173779969243017	-0,203405322679439	0,107616963149913	-0,526464729183733	0,23399168758516	-0,42834111547394	0,273241160880466	0,275252662437896	0,25120937920947	0,453204033701312	-0,837212110621626	-0,96416238537557
-0,34432465404852	-0,461284765562891	-0,452461889133652	-0,257781440842257	-0,585363879110334	-0,104536373196187	0,032201527286793	1,65178220557768	0,103956510478364	-0,534696833127857	0,556621176891007	0,738401284071816	0,794822370690271	-0,506442423357517	-0,692624965081913	-0,332349048791266	-0,310591472363507	0,424113715253227
-0,349306654105458	-0,152649111275628	-0,373343036963733	-0,487682186894114	-1,06782485789953	-0,473111761882209	-1,57055093142059	0,067334184204315	-1,35783329408255	1,46063273235903	0,77398960292059	-0,492359662985742	-0,533442958937828	-0,5522625071359	-0,722719094312001	0,690107473666118	-0,690629807953367	1,4678371748032
0,965431138540674	1,0295155718362	0,037962738975177	2,06880442436346	-0,099422950830434	1,20769699014088	0,002513063916829	0,372489090718975	-0,740231400081504	-0,409783127441921	1,02824497100177	-0,672302549020597	0,292657622827627	0,3776788750625	0,354884854225099	0,056104524332972	-0,344099890777	-1,51565709737554
-0,671803109011171	-0,107468137851361	-0,210271795655515	-0,422116239041983	-0,455800413311938	0,065216136863877	-0,018729221291028	-0,172717078542913	0,522828084521495	-0,206136491576088	-0,737804758956966	2,17508921276287	0,187061072357551	-0,5522625071359	-0,722719094312001	-0,062838435190044	-0,504521997123751	-0,14998907341959
-0,508757105132711	-0,123325358136744	-0,014325483535871	-0,387543151926954	0,655122232055795	-0,497323276653642	1,0363722696966	0,077538960499361	-0,076962252913851	-0,09352151680774	0,218352320860396	-1,02886579014978	2,43830717441422	-0,064889561891126	-0,312224330091736	-0,544442792387844	0,905948515934226	0,400117492433855
-0,357271046142723	-0,114024261711424	-0,232463452912839	-0,463286434935243	-1,12979987081216	-0,899650557269567	-0,392583776553399	1,36077351858055	-0,748042741917527	-0,221229060002526	2,51841319182616	-0,68806521345774	-1,37426293304435	-0,5522625071359	-0,722719094312001	-0,544442792387844	0,907781050940306	1,43884461035716
-0,687407853893141	-0,110715633586068	-0,176837877357323	-0,662703324576543	-1,03609704661204	-1,13191795507931	-0,61025856318788	-0,168539860575655	-0,297197807360112	-0,078064228582138	0,257577002618094	1,54740857011958	0,427539579835049	-0,5522625071359	-0,720253060622465	-0,544442792387844	1,21351670262694	0,404813561312513
-0,556132143204332	-0,424415067204934	-0,523480553936843	-0,632599157879841	-0,879898182471759	-0,880900819756143	1,89799381958471	0,259553357898744	0,065014340690863	1,66911774879414	-1,26409020741008	-0,381342105678553	1,02352169679481	-0,5522625071359	-0,722719094312001	-0,31099041868249	0,049180301520654	1,23415113929322
-0,658672309076535	-0,770407062407885	-0,142536795430434	-0,200409086960128	-0,079422949037232	-0,371915196235984	0,299766367836659	-0,508218449037837	0,258620147889361	-0,064258922673601	-0,014599691261632	-0,394099147475229	0,597656182312049	0,25080421329701	-0,397117520551164	-0,544442792387844	-0,100071827874223	-1,55381142638861
-0,641696011259696	-0,099922952862521	-0,147757985990482	-0,210047840511307	-0,191945550835825	-0,860685150684292	0,019391350258403	-0,716587010755992	0,295348634922662	-0,344408224608041	-0,183074481665147	0,468452174739549	2,23193619643339	-0,533001684185179	-0,548983278144008	-0,544442792387844	-0,469056866882046	-0,215414074956529
-0,631712195876499	-0,459387047043676	-0,44627103816084	-0,610693400058932	-0,97391072310992	0,348058173439336	-0,295278825164469	0,032823354831388	-1,07774152075733	1,38110278826353	0,422006829537687	-0,13182953077157	-0,855589784586404	-0,512129245569143	-0,378412317704661	-0,144507687806529	0,681435475040873	1,27951792126333
-0,621294379313402	-0,205798070621728	-0,241782625059591	-0,444287504525116	-0,776834313516714	-1,17284975910452	-0,343771504346307	-0,634229632696008	-0,57376392263765	1,13629951861982	-0,373895013309852	-0,615356832213411	2,26492304726637	-0,534221013554069	-0,613474774002315	-0,366727123268371	0,179277348213486	-0,490580083226356
-0,441782795712534	0,204781626334648	0,328254350396424	-0,512124712223532	0,291547863938574	-0,0801916635681	-0,401666032661958	-0,134324247545945	-0,681726049297206	-0,521573903585874	1,23682967739533	-1,03222877342039	-0,205669505995331	-0,131489968120024	1,3576412299233	-0,544442792387844	0,593037093523693	-1,23759567221428
-0,427665734380064	-0,416999993010132	-0,483119674275976	-0,319377154947338	-1,37741618918983	-0,356782999503838	0,011774166698731	-1,55495518745663	-0,347013138161466	0,078261385692398	-0,579649245091678	2,44421593292825	-0,099985245105279	-0,5522625071359	-0,664791910497056	2,11299143667036	-1,19757417845668	0,39103941043593
-0,324942103860868	0,524143382100706	0,242689930254392	-0,397642072903077	1,60767218430422	-0,405962638883312	1,19903703480666	0,237483016477852	0,488514063223968	-1,0234793705286	-1,01373597075795	-0,629479452494752	0,278641917244169	0,422353976090147	2,9860549798875	0,057092794338446	-0,589264633789561	-1,13751427305333
-0,507015086092459	0,124430090569405	-0,011663955207121	-0,24034391559599	0,519916184951623	-0,29360607814713	1,22159101249554	0,829524275104104	-1,19756225243009	-0,432329056713984	1,22899816631047	-0,701480186138929	0,388152508549579	0,807983185411799	0,607992534024301	-0,544442792387844	0,724702066739639	-0,104355491729121
-0,580637038467386	-0,0138830520061	0,009737150863657	-0,419391690207599	0,068831383416515	0,137094071341569	-0,431748168348264	-0,112074629261401	-1,55560139602996	-0,172405545592959	2,31218937424059	-1,03222877342039	0,821134589558677	0,199583491329915	-0,655203585970571	-0,357749146162755	4,60580811964043	-0,346832134999586
0,353081838142864	0,578247305835955	-0,243958080510256	-0,317352830983796	1,0644885523763	0,533179320805484	-0,467208760128309	-0,055054657669176	-1,4678212100616	-0,840822353435958	-0,353743706006818	-1,03222877342039	-0,051202607175705	5,51079077235501	0,844594148266876	-0,544442792387844	1,6665424391909	-0,307914817856328
0,283975823032809	0,421383440803151	0,372321552327527	-0,669839014959754	-1,15548351018365	-0,939183421232298	-0,85914672825335	-1,86799019465938	-1,09558407741785	1,70776085126376	-1,6181395699019	4,2265966077219	-1,37448039277742	-0,5522625071359	-0,722719094312001	-0,544442792387844	0,634835651900949	0,888153251020716
-0,553266865908875	-0,244522669173279	-0,109719408070181	-0,503060308148927	-0,038391083684298	-0,069687397003203	1,58741346517404	-1,04826372657024	2,06318441014538	-0,9256467281842	-0,624193203028034	-0,49386041425193	0,215948397421352	-0,090625213128458	-0,325627456405934	-0,379293969050521	-0,629458638240827	-2,34544951473192
1,05743641603675	0,533542599138605	0,140008352724937	0,348823777473823	1,60078477977444	-0,028792635334579	1,13493966608056	-0,605872074813152	0,042886877755627	-1,00010122208805	-0,703128438559781	-0,549273392413493	-0,017648576260472	0,113307902330593	3,45643323405745	0,526278518326499	-0,986996710455257	-0,566925167782597
2,23387036293771	3,20860588150691	0,33569656516646	0,664702232715942	1,47369036050542	0,118935435262994	-0,308264270894293	-0,791362013877252	0,034980423073774	-1,0162843814525	-0,452443618770341	-0,480981388169926	-0,290186440752116	0,30017232585461	2,99244406536146	0,38789723319584	-0,882182936516175	-0,619599899288614
1,17532039228454	-0,760373257047199	-0,31438261714733	1,47719694974466	-0,243114008132811	1,94670303788311	-4,6592606902772	-1,17212083415531	-1,48015900296216	3,74916426591943	-1,25272139079837	-1,03222877342039	-1,47662978304488	-0,5522625071359	-0,722719094312001	2,23034132638484	-0,085547799133945	0,899417909324615
-0,690899090247176	-0,144217787851669	-0,130536777319446	-0,531565238279121	1,15740549353772	-0,601144332670598	-0,436357524547665	-0,692238355821974	1,30942200312402	-0,709311836542994	-0,75582196812871	0,306962119498507	-0,675556502711865	1,09992934721559	-0,432073335786285	-0,544442792387844	2,82510393230241	-0,816555193961308
-0,431219185691833	-0,600740863681245	-0,485574910521252	-0,296097773288443	-0,413584380526111	-0,415899448070754	-0,573645531248409	0,05360047147098	0,559319955994922	-0,596622937910591	0,102590535598727	1,22994739748866	0,282572385371901	-0,5522625071359	-0,722719094312001	-0,209165956862655	-0,310591472363507	0,874229456020537
-0,739002031698176	-0,073848367944027	0,027193991781836	-0,48836796704758	-0,488274199787904	-0,870249171900156	0,809433422216417	-1,17979875062029	1,43566585824114	-0,675244271080691	-0,732004950884135	-0,830997428705297	1,1277417050982	-0,5522625071359	0,684176704762585	-0,057574951933004	-0,797111119795652	-1,44697536714875
-0,667973708871453	-0,041733947248972	0,220309390453433	-0,631071457056522	0,462763704609667	-1,05172913442763	-0,516631968558222	-0,407776945267171	2,27385589850387	-0,970657866337412	-1,0619363052149	-0,111257851824952	0,028180913090005	0,139093866107822	-0,722719094312001	1,16098552270043	0,158904164034677	-1,33835539243547
-0,74916103345964	-0,153138595172263	3,354675417121E-06	-0,712259710671471	0,065350213725828	0,466030197806588	-1,05339805375491	-0,441350240243768	0,718409022173624	-0,272506497422457	0,05282789316858	0,272516110210099	-0,882290697086182	-0,541720977877765	-0,722719094312001	2,12976033515769	1,14820490475272	-2,04906357593576
0,030930151007004	-0,198427129228813	0,149542800628414	-0,342547169460394	-1,04230630492682	0,202150695261099	0,613916993546165	-0,015785675477584	0,098744306762576	0,283797799024285	-0,100606136787885	1,03154836237859	-0,310145530438088	-0,5522625071359	-0,629351942829734	-0,544442792387844	-0,279224289980729	1,74671475113855
0,214512370030284	-0,067857653337631	-0,263645150371876	-0,093913688504319	2,21857109854387	-0,481068775330529	0,997802681637528	-1,20928876336743	0,358561439216037	-0,587832387926074	-1,14335763423912	-0,411311422183811	-1,03557166600063	-0,230167089878654	3,77380006886022	0,08834313520382	-0,281527116205344	0,746961066904847
-0,216748776164396	0,335044972758078	-0,08675253807686	-0,12764554279318	0,89694710425757	0,952341170285922	-0,165463839532789	-1,27558722789305	-0,649611588389639	-0,639099329021138	-0,432980436667478	0,569356764237376	-0,5250813798761	1,95347226189997	1,33005356877927	-0,544442792387844	1,08636612179102	0,488746193635591
-0,806380726164141	-0,237319078626251	-0,175069144146433	-0,622888180741787	-1,49576777637532	0,223253016485224	-0,661923703545696	-1,06644724696325	1,5607422759162	-0,232161755204539	-1,27057310801766	0,134379486491424	1,37171610055862	-0,5522625071359	-0,400700380235515	-0,22460365390835	-0,921610997060407	-1,75937716517299
-0,077801808222703	0,805649229158843	0,55539148387532	-0,652025239218055	-0,426950632157621	-0,969069509778286	-0,613197041289356	-2,05511638679064	1,49552315821863	0,93362389335029	-1,44962298770011	-0,417356724415963	-0,306522928238085	-0,5522625071359	-0,722719094312001	-0,544442792387844	-0,097875091793187	1,55813755838564
-0,655432305822094	-0,314973673543343	-0,339524401973798	-0,547195110322469	-0,865171614446488	-0,517337971237644	-2,02130085251337	-1,15564930869676	-0,373517335337625	0,300484805675744	0,03984259503494	1,14298960630339	-0,812367952686141	-0,5522625071359	-0,722719094312001	2,47567980266241	0,286442841278655	0,834611174298326
-0,293242531713004	-0,315762043431955	-0,325629340308931	-0,077322898833697	-0,923860618494722	2,47517215283115	1,17257541181362	0,866677131863981	-1,51575059701896	1,46620495606807	1,43477626572895	-1,03222877342039	-0,97481489693476	-0,5522625071359	-0,566751149210962	-0,544442792387844	0,821045219085517	0,795341405863965
-0,053030888692873	0,041497083521543	0,560626897557047	-0,408362116726321	-1,31748778106475	-1,25988511064224	-0,692212304988223	-1,24705525756843	1,77163771878751	-0,384747376093167	-1,65000258550921	2,45768703314804	-0,72887092013803	-0,5522625071359	-0,722719094312001	-0,129298750405557	-1,18232724308603	-1,1354734028677
-0,779920535869169	-0,143953110961464	-0,038823717551889	-0,744976995525665	-1,41237553083082	-0,659426934146753	-1,5659656334316	0,046611063871762	0,857044469255892	0,755910712458156	-1,223282275825	1,23974223964927	-1,02936817573435	-0,5522625071359	-0,691046166148313	-0,527987044471873	-0,591929109038746	0,557366884811969
-0,517804685179706	-0,254918348475335	-0,231933305742543	-0,57144022451443	-0,806308049475555	-0,241859369679167	0,776937644109006	1,39224616986056	-1,21032693585018	1,71442053219739	0,378690579881438	0,141802309944805	-1,3598523919103	-0,5522625071359	-0,522160886092221	-0,544442792387844	1,39699176817859	0,479108915175805
0,060509069205177	1,04722602877197	0,008349614785538	-0,841704876092553	-1,33155260385211	1,70989676918897	-0,907499513525553	-0,520544468804411	-1,55560139602996	4,70346673960728	-1,76733861533742	-1,03222877342039	-1,55232378036137	-0,5522625071359	-0,722719094312001	-0,442130703399816	-1,32259214073753	0,316921266719003
-0,556636590826925	-0,947053657428888	-0,411372742840706	-0,646864348053101	0,517828057343654	-0,449984721209913	-0,720993163140345	-0,910046032120786	-0,418641904904627	0,870349501621525	0,109363936870946	0,711296279158841	-1,16415540843878	-0,530324741073117	-0,466600257598785	-0,544442792387844	-0,088406355466338	1,44788429682338
-0,043454442352485	0,41139015463983	0,104143003843066	0,052507596619453	0,27417101322853	-0,138311909183483	-0,473890442983415	-0,418906610487089	-0,699242783117664	-0,207823542938096	0,35442358077675	-0,982986600600765	0,252087017155787	0,476653477538502	1,5016339370595	-0,544442792387844	0,593037093523693	-1,86873059299205
-0,299274422802556	-1,95862126660051	-0,315269590319821	-0,471220711836181	0,210122371601268	0,33378898480207	0,742425786045044	0,667679132378191	0,601507031840999	-0,943656728182458	0,385944139616572	0,341013771090835	0,644187274031323	-0,5522625071359	0,060826927174807	-0,544442792387844	-0,50409245729626	1,61286595858786
-0,109948979964093	0,425447411723808	0,042290486817697	-0,232974358360043	1,23311067040198	0,128771363138889	0,420387950583334	-0,894276754300935	0,352661777882891	-0,715515466931601	-0,149325662078209	-0,207006274081282	0,224844801994905	0,428258841197324	0,84420821831908	-0,544442792387844	0,813433260677723	0,742911815060419
-0,286488714204942	0,381843011540486	1,05244913137943	-0,662093895072058	-0,259640305001883	-0,285560793551205	-0,130363959728801	0,474651109665866	0,994846590868442	-0,439154285076155	0,038282699680322	0,15277139376139	-0,314232993509718	-0,5522625071359	-0,446194563729235	-0,095636921829635	0,645016789178366	-1,29562608814375
