# Supplementary material for: Which environmental factors control extreme thermal events in rivers? A multi-scale approach (Wallonia, Belgium)
Source: PeerJ. 2021 Nov 22;9:e12494. doi: 10.7717/peerj.12494 (PMC8614191; doi:10.7717/peerj.12494)
Supplement: Supplemental Information 6 [file peerj-09-12494-s006.txt]

coeff_a	coeff_b	coeff_c	AREA	SINUO	AGRI	ARTI	BROAD	HERBA	FORESTS	NEEDLE	OTHER	WATER	ELEV	LEVEL	SHADE	SLOPE	BFI
1,75739735306173	1,90220003561409	-0,049506410270813	1,58857947757898	0,391250074406683	-0,563922992169073	-0,719628784271429	0,610487958317847	-0,888218772610516	0,535406459523075	1,02363287541321	0,836827739922641	-0,197468169825498	-0,028779897146489	0,484567138803466	0,282191656783858	-0,396144458613036	-0,134354216006181
-0,271941300684408	0,148167797986751	-0,16791242394074	-0,040055528006403	0,774190508278939	-0,036564903127797	-0,692515985560157	1,12664136634042	-0,317651635747191	1,74595101614071	-0,451764456990651	-0,199524850496518	-0,273272560797114	-0,287415158379551	-1,46578386751097	0,545289404260422	-0,793266510690449	-0,041907620651104
0,467017989640652	1,09581652318452	0,01127807305238	2,05660207740008	0,169556547793771	-0,478993921221336	-0,635300946232195	0,656148518957405	-0,833772862335109	0,66234193203677	0,802673477071771	0,630415660435748	-0,103723293247056	-0,324482366212088	2,50641777467729	0,597357858416368	-0,888550048585447	-0,701528087956149
0,148198891442713	0,686603565569493	-0,250543906941808	0,546606350520704	-1,37466169371401	0,100113663923912	0,790290366086623	-0,28696081096881	0,947474380460361	-0,876598276399806	-0,847804193549999	-0,90601726647057	-0,060482343845377	-0,802256326830633	0,300628194307016	-0,509047477887522	-0,731401236506352	1,18310280313051
-0,755214295668441	-0,179150236557276	-0,188119955716506	-0,479202449951351	-1,12844720887509	-0,213562302758961	0,317381557208522	0,439796057055682	0,857434680693146	0,310916075726515	-0,860904062162756	-0,949071580667432	-0,8659825557391	-0,721778645755852	-1,24806938702722	0,483085885398941	0,229693037795452	0,06546991403599
0,814252642104372	1,05732795869023	-0,006411292102437	0,679655954417407	0,334485919759317	-1,00965249803818	-0,71414628400728	0,830039412171226	-0,912239354864325	-0,235369349370135	1,2555186306465	1,10948206159264	0,153075864355522	1,38007115615354	-0,481056165166585	-0,880390999374382	-0,996194459738854	-1,37377576269047
-0,04949097918287	0,335622938456986	-0,256208063925811	-0,319536046838462	-0,514190844920446	-0,279019406771139	0,714847473113759	0,634429627182447	0,23374143505257	-0,733301292115615	-0,824948384173509	-0,857146144438887	0,229025633449492	-0,715004935511217	0,151280505777956	-0,314339346317761	0,348702919222865	1,07394430647245
-0,595450048633333	-1,71182644204376	-0,16507153981576	0,436331251018458	0,344489763561167	-1,18823085828844	-0,562675957095269	0,557864017463073	-0,788887099753341	1,83149616510031	1,35261953834467	0,749276500570428	-0,744123185810903	-0,41737705660098	-1,21190580124313	1,14603184171479	0,10828519346272	-0,491996779896458
-0,579642068739752	0,267386853092246	-0,044342333687608	-0,410345170068792	0,347699165071716	0,188106548430649	-0,304070111991601	0,054346692460014	-0,647418809549589	0,115025436885078	0,474272520949379	0,41694840245843	-0,287943956600312	1,56748814527779	0,541194656262043	-0,800742794944282	-0,278182539882539	-0,966020138409958
-0,530861640992755	-0,071197730313804	0,236289705273054	-0,780115146227527	0,231230250810125	1,14048593480959	-0,56492140580075	-1,54092116109166	-0,382978573641504	-2,37126183600386	1,64416089715294	1,05359867779394	-0,8659825557391	2,16414627614859	-1,25752700998481	-0,858917204616606	1,20947223196612	0,741409466819573
1,78624386509296	2,34799482434486	9,11430066861869	-0,768581727247337	2,28745751746935	-1,47909308140177	-1,04706255354726	-0,171845511659249	-1,16540739677224	1,07766368861086	2,24301296754602	2,96514720060464	-0,674112916480577	1,68373107671812	0,161467716792275	-0,671714902286498	0,651313893652007	0,946620785311224
-0,52859335638434	0,241495959286991	0,048661835735296	-0,355687735209464	0,713451353084714	1,05714557221667	-0,673898804371145	-0,941436138319078	-0,839424939735999	0,468643974227331	0,887209586437191	0,972130315071369	-0,516300306063263	1,16005434068474	1,40971181651503	-0,048863808426983	0,960951098046586	0,753946100174045
-0,494683367308498	-0,214168676201071	-0,262120014773854	-0,117121534420024	-0,29306787641427	0,776323824785301	0,010381598751726	0,032017256347556	-0,373776135698348	-0,431497022908211	-0,768539741348885	0,548699647930431	-0,588370212494533	0,316099656603745	0,534503388019547	-0,163857179334676	-0,871821943879348	-0,033061880845079
0,741891669873501	0,913648375827941	0,083594215778744	0,592107210251702	0,218584673329925	0,980765900852333	-0,574755433517569	-1,03284547644356	-0,615636270167257	-1,02104111272792	0,286856173164221	2,19023199304648	-0,541510053969563	1,68845340902252	-0,75873197520146	-1,42067406936655	-0,796433445518411	-0,563531593479718
-0,188106280764325	0,007318799045888	-0,092538851299658	0,153909512591391	-1,5780922280518	1,08185395822246	0,388561702853638	-1,33389941411776	1,51476934310841	-1,00885347029308	-0,860904062162756	-0,744259162742414	-0,271978888798342	-1,21585094046295	0,66142468811042	-1,53228520163764	-0,691514358010589	-0,190308319720753
0,287703749652652	-0,894611535042076	-0,589297705060283	-0,052993867712224	-1,51456190907925	0,97141638450199	0,219566270809358	-1,25705549956315	1,72202249685355	-0,923973953218473	-0,860904062162756	-0,700785897955901	-0,434861052305998	-1,196219763216	1,38701352141681	-0,263535684230142	-0,696985947771662	0,297035334794472
-0,166403070979687	-0,155342856900777	-0,236966125725144	-0,087826271896317	-0,444309527355603	0,318269758235536	-0,137778163697616	-0,170534726055759	1,51031109992377	-0,411989585177279	-0,860904062162756	-0,900592867698687	0,150317049266511	-1,29754301143827	-1,12909249022073	-0,524442298992028	-0,799157560462833	0,41062408511164
0,421332587359988	-0,786313599106782	-0,514841631139989	0,128679406243198	-1,23501490947569	-0,06282187483431	1,14682298534381	-0,553146801274719	1,00772307994405	-0,687181094948942	-0,859869337138337	-0,893423852037733	-0,15856165551754	-1,17081838569781	1,65996051997289	0,196440827687541	-1,16777124326057	1,57961149012176
1,47001470656488	-1,84522038645756	-0,545237184794978	0,752106529707899	0,576648006476417	0,59986107904145	0,294980461566924	0,4814564074067	-0,176133235598798	-0,806203527981026	-0,736989824855044	-0,784532759885141	-0,057256131825412	-0,730680893877081	1,02100351295803	0,354649243298317	0,043456810295582	1,02279850472923
0,388632944952487	0,477033668846468	-0,152235648936406	1,58245766878675	0,424524137028979	0,159925499163161	0,298382077800712	-0,181536974056611	1,02549722903274	-0,259104936029521	-0,835618139798537	-0,623428672390664	-0,383281660090239	-1,01881946307621	0,902026616151538	1,14980071645406	-0,924354501325049	0,387310121355771
0,315952247661416	-0,634548212676886	0,058044946768843	0,460254454366063	-0,45787897169932	-1,23142237082207	0,118042561044653	0,491338787011876	-0,811976595782105	1,69118417759764	1,01483563503284	0,229136555607805	-0,328867037912784	-0,232823957610641	-0,331247417518342	0,041441059732293	-0,100071827874223	-2,12367889256332
-0,370538916234785	0,262529953044575	0,153857452916522	-0,158280036970647	0,246508513421036	-2,02758432877829	-0,921378889880032	1,17229478633514	-1,09586981029745	-0,488398928541501	1,99951455923222	1,83718167144415	0,479159185001607	1,66218715822318	0,386397012503671	-0,174097807015686	-0,764857139046234	0,005968653891689
1,20012186266013	-2,42329849854379	-0,44842145220323	0,818792974922113	-0,193414232109849	0,721976769376119	-0,279396749146535	0,416882299222473	0,381711561754344	-0,123588822239646	-0,75623297902816	-0,912928640398364	-0,127472669264045	-0,579854587120741	1,51692579476802	0,564983255546701	1,49387046281773	1,36554261781433
-0,590574702216855	-0,645116117804578	-0,378876822812225	-0,385767139533524	-0,515689675525587	-0,413391003537828	0,366388828828673	0,345561313739366	1,14603069674579	-0,848376631952799	-0,758724274692994	-0,864031081430461	0,004758441383716	-0,860505052633467	0,187077608672438	0,745542352223012	3,07149341525408	1,0067796919987
-0,410818009481333	0,097269061883855	-0,048808828132617	-0,426435897380769	0,938072870590733	1,76255777201314	0,232465058928953	-0,682155640500209	-0,205029690953341	-0,052745083216006	-0,82059715274699	-0,622780056018958	-0,40091257970633	0,798798217172843	-0,572806929883916	-0,238696174942287	-0,632456323592387	-0,556425466610504
-0,38403275685919	0,464534095025469	-0,153621643092067	0,013630671570383	-0,583754676025987	0,735054992592168	0,098409345038609	-0,031742880181434	-0,331148056273799	-0,319927930070739	-0,788398473950975	0,473244404623023	-0,449390287213128	0,226021770825805	-0,446819570060105	0,275457497339347	-0,747262906015932	0,44280741669305
-0,270682337987202	0,190767071179229	-0,240003146432277	-0,41351475376706	-1,47535938015203	-0,194959897374766	1,51315184785344	-0,996173644561584	1,3988623584021	-1,11797860670412	-0,860904062162756	-0,870857054476126	-0,46743143998969	-0,768065928923756	-0,627838473468399	-2,70558560594313	-0,952781064081667	0,384725806721291
-0,598187438076093	-0,049054430642426	-0,050427858513446	-0,372416781460675	-0,335011542523557	-0,119720593640539	-0,721111050273818	1,0199352154812	-0,734766888911068	0,762052211185381	0,041095173485203	0,093308317139605	1,41265215689876	-0,052029086353955	-1,27521276491551	2,03783983799104	-0,682499257250749	-1,00793624503003
0,613432201621547	1,18469332213382	-0,03097281248398	0,549529686179914	1,18774438338557	-0,382389707800797	-0,235849170210395	-0,567924565669865	-0,68312569226305	0,157057193238392	1,34756939681566	1,01705997115052	0,448977401467945	0,604205567404027	-0,207730861692202	-0,194231366725656	0,60868900954249	-0,015141012543568
-0,24479224486838	0,582027648237402	0,707319786838313	-0,316876155310423	1,85235879956427	1,1566781987509	-0,400650185638888	-1,30351677821828	-0,570908176114444	-0,646984836694939	0,147118951360202	2,04753669263943	-0,460134386702238	1,90185327455136	-0,813373391838943	-1,0190551465889	0,308514955146067	-0,357470650786332
4,25527452349974	2,91510442630709	-0,117675467600322	0,027937820208399	0,996383227376232	0,499655212157463	-0,509385419187203	0,756002613015157	-0,570772918142704	-0,812819607273331	-0,491294258368031	0,61657116637272	-0,341924099338874	1,41848690453316	2,8134122158807	-1,03512335904885	-1,27103532452855	-1,30147008497053
-0,779302105313012	-0,188991708428562	-0,201559105490384	-0,724767460230783	-1,43439067889043	-0,088308338438889	-0,317537203828526	-0,658111049223049	2,76414534980108	-0,647057849902513	-0,860904062162756	-0,598113012328257	-0,755055002554472	-0,341441907216717	-0,980557369130773	-0,564296224194797	-0,582189936786274	-0,181713627622079
-0,552493284290833	0,065518022764853	-0,000282539958283	-0,19850100857927	0,515253290049365	-1,14474154763278	-0,931699928872788	1,89515038782616	-0,687478187581752	0,745128369826289	0,573801664372723	0,221865715732289	-0,435773369606032	-0,215750865876232	0,765836845562226	1,40249170153775	0,21075532089644	-1,26878662697605
-0,381515225660467	-0,136123148144369	-0,16173514021831	-0,103990598482537	0,767494207741636	2,0843238314867	-0,613241151489286	-1,31674989333079	-0,638893329220429	-1,11141732912241	0,313386402259023	0,394207203536633	1,70621940191381	1,79226720088991	-0,665479812839612	-1,35197290043013	-0,443891107437276	0,852407995497381
-0,841494276660506	-0,274906136255386	0,05892475036399	-0,486654548429441	0,28331824432141	-1,06534241210966	-0,36807802819964	1,61004997475846	-0,723513608253031	1,66541765002996	0,370552110882884	-0,341069644741981	-0,641517755517116	-0,492789958769005	-0,800591414411758	2,77261306526534	1,52435440404766	-0,461233098487592
0,98850789094001	0,317854923501494	-0,130043108222828	0,853412147564004	1,28651897971094	-1,13120127228102	-0,535033053523356	1,56589087311619	-0,967976467694956	-0,241937423449434	0,65032962726526	0,729034636670075	-0,253298872689297	0,173224700322956	-0,68609743088716	1,24621741787527	-0,424409741179422	-0,210347833772133
0,311097273052597	-0,098724432833814	-0,150273350400214	0,384433445021424	1,68477487162318	-0,721151088222213	-0,495791138502555	0,678166752681976	-0,94639712389847	-0,293129666084741	0,896825926245874	1,13803872281274	-0,05020825169363	0,451388390465033	-0,426769409390012	-0,359166363231987	-0,182153324178772	0,327090175617882
-0,079659590388047	-0,879203612744814	-0,454504879757269	-0,031994000023829	1,37545732843224	1,43490151985789	0,010923395588553	-0,807238256296469	0,520456394265447	1,31041854552704	-0,813388829581793	-0,983368566881739	-0,673398083688545	-0,921392146183078	-0,377022312633083	2,18624630319419	0,049180301520654	-0,550884696034176
0,022410324905492	0,283584331151481	-0,014539560614398	-0,484137728387782	-0,311917523923546	-0,550951514229347	-0,731655070561048	0,85121255482453	-0,860956778166669	0,794067816557772	0,557403001831399	0,703653228526524	0,899173091932237	1,20797303634597	-0,909486485145462	-1,33313245492738	1,27094690153067	-0,262925099697649
0,450054712970048	-4,36261446839626	-0,525003252421834	-0,223976675122837	0,479137833810114	-1,54500120724548	-0,18581745953543	2,51141740877869	-0,945783561254035	0,464600552413607	-0,179492053526699	-0,096379565855297	0,340145373387782	0,236699702596835	0,906566275171181	0,580078741560753	-0,764352844496261	1,61305104474073
-0,72348647775491	-0,123340885081711	-0,226387612371146	-0,6608523372215	0,796454066293181	-0,766612151538172	0,111293596955457	1,62726510110279	0,026561758097998	-0,72375428843837	-0,860904062162756	-0,304278391714723	-0,116189535441709	-0,708133106527838	-0,831461095745335	0,631525676555399	0,064031243218125	1,1707955584655
-0,051864020377329	0,603087752346657	-0,173160891351876	0,50812149637181	0,063024089800982	0,085029203625029	0,153358059155906	-0,298422694486012	1,50523292629168	-0,578912849479858	-0,854711905228914	-0,624375213178348	-0,280944286956232	-0,535057101031173	0,107775440173037	0,057534316638085	-1,16259077825566	0,401741918775529
-0,580217197645677	-2,61608530029632	0,045764758310275	2,52975599110769	1,41080662839606	0,016779334195845	-0,366031397812608	-0,921749365552363	-0,790225501348548	-0,08776088072104	1,28587483962508	1,23967206779801	1,81041027043606	0,606148562532681	1,84632298035222	1,9882751703683	-0,108353381675833	-0,280868611517862
-0,200624112164652	-0,085421494880315	-0,039688219217564	0,410853520943837	0,554782419677521	-0,370471203588144	-0,282418533637039	-1,10214461341733	-0,943202648181048	-0,574539845913955	1,30511552802052	1,8188554133368	4,80651911107431	1,41007410169088	0,220144611073162	-1,58492386290165	0,226226298108672	-1,11475064525201
-0,383515878226999	-0,258645395674532	-0,336425741900048	-0,105579517393778	1,12227392556819	0,515602176754906	-0,447173090717973	0,935877677176154	-0,48098469147153	1,83348872069537	-0,826468813217655	-0,836518176412817	1,32898517294619	-0,046979165211094	-0,112990699985026	0,585000316257857	-0,469709581167125	-0,77760932629447
-0,318623068773068	0,455370368664756	0,103443569316134	-0,19149325712138	0,562948899827299	0,348025477215762	-0,647347317880746	-1,13366446264009	-0,592326191051995	-0,580110530169206	1,50454363022024	1,53969343943429	-0,153017283583092	1,66060634829834	-0,101048874730575	-0,757286403911788	0,065550480377528	0,135287758201141
0,063837373700428	-0,000174707279097	-0,432884841554276	-0,207169902535275	-0,778596278833836	0,379437985311303	0,125730666375083	-0,6338928029465	1,91091221132898	-0,733197663841067	-0,824125768923635	-0,997502362918922	-0,650262546427848	-1,33715032472629	-0,730169953869535	-0,741567334970144	-1,0572097821537	1,03580572947238
5,88247322377632	1,57611590891261	-0,043293308076089	7,07889961835969	0,458304836218473	-0,429342340360744	-0,5642774885926	0,826371549557187	-0,716256354683498	0,372185321033479	0,536979129162481	0,394558516287458	0,049221791854037	-0,535296906967294	3,63754948040519	0,663095049201118	-0,837212110621626	-0,96416238537557
-0,34432465404852	-0,461284765562891	-0,452461889133652	-0,257781440842257	-0,888571238917799	0,659380760315383	0,087798865475961	-0,666325295174325	1,37152777126678	0,237567670254083	-0,846990630469995	-1,01466361569752	0,010948222442766	-0,585363879110334	-0,104536373196187	-0,833516824026873	-0,310591472363507	0,424113715253227
-0,349306654105458	-0,152649111275628	-0,373343036963733	-0,487682186894114	-1,05570931937691	-0,14792332750233	0,826204823851381	0,573659328914927	-0,341767802982178	1,21406667779616	-0,860904062162756	-1,00411513123097	0,378379582631051	-1,06782485789953	-0,473111761882209	0,681701745197631	-0,690629807953367	1,4678371748032
0,965431138540674	1,0295155718362	0,037962738975177	2,06880442436346	0,717010034104298	-0,986010815610969	-0,451796662082878	1,14057247122485	-0,861221678682453	-0,01038055825714	0,77222328111291	0,689751989056634	-0,317433758051776	-0,099422950830434	1,20769699014088	0,570854483809245	-0,344099890777	-1,51565709737554
-0,671803109011171	-0,107468137851361	-0,210271795655515	-0,422116239041983	-0,010634077849284	0,269032346575732	-0,1853689731816	-0,483603714722213	1,96306456431361	-0,370067332984191	-0,841511080215652	-0,851843085080668	-0,023754845666315	-0,455800413311938	0,065216136863877	-0,065807422443485	-0,504521997123751	-0,14998907341959
-0,508757105132711	-0,123325358136744	-0,014325483535871	-0,387543151926954	1,10139984221602	-1,77970331658416	-0,693001217558775	0,821468847608258	-0,993502364737658	1,44127862956861	1,6358605028011	1,56401356770962	-0,721808258789425	0,655122232055795	-0,497323276653642	-0,468628935340213	0,905948515934226	0,400117492433855
-0,357271046142723	-0,114024261711424	-0,232463452912839	-0,463286434935243	-0,891721309686508	-0,049207611495673	-0,107108539936522	0,770705055409572	0,894178816795419	-0,806211085447349	-0,754595215959069	-0,970689302663418	-0,453998012275114	-1,12979987081216	-0,899650557269567	0,29228308204504	0,907781050940306	1,43884461035716
-0,687407853893141	-0,110715633586068	-0,176837877357323	-0,662703324576543	-1,31525397463731	-0,454270716271357	0,070123408364454	-0,038414481685849	2,29405325087531	-1,03569140050019	-0,860904062162756	-0,946676482595647	-0,628955568884335	-1,03609704661204	-1,13191795507931	0,503156511939497	1,21351670262694	0,404813561312513
-0,556132143204332	-0,424415067204934	-0,523480553936843	-0,632599157879841	2,44715752083164	0,973701430013704	0,4605115157567	-0,795284693502702	0,247076280300258	1,88195840514819	-0,746254128621582	-0,892013713026932	-0,694817562624734	-0,879898182471759	-0,880900819756143	-0,192347506459395	0,049180301520654	1,23415113929322
-0,658672309076535	-0,770407062407885	-0,142536795430434	-0,200409086960128	-0,626134883882793	-1,19825768008398	0,488923368929206	0,838133805334362	-0,809155096664192	0,800491767554594	0,574851984053362	-0,217955272516262	0,000363236931241	-0,079422949037232	-0,371915196235984	1,17744029702392	-0,100071827874223	-1,55381142638861
-0,641696011259696	-0,099922952862521	-0,147757985990482	-0,210047840511307	-0,327401266039152	0,970374676588328	-0,391638800262782	0,181073994432289	-0,14920567726336	2,50135845535942	-0,821209963124589	-0,808396834690664	-0,058764065372602	-0,191945550835825	-0,860685150684292	0,787411199814384	-0,469056866882046	-0,215414074956529
-0,631712195876499	-0,459387047043676	-0,44627103816084	-0,610693400058932	0,676122145241424	-1,01568073157608	1,94154768193773	0,112547077649351	0,20462295475518	-0,376363085403893	-0,828212334532788	-0,79951685893264	-0,167232879116343	-0,97391072310992	0,348058173439336	0,972016850512931	0,681435475040873	1,27951792126333
-0,621294379313402	-0,205798070621728	-0,241782625059591	-0,444287504525116	-1,32200827205096	-0,81161253526142	0,664483909432699	0,429322498244517	0,432675492405118	0,334010789430684	-0,859444461369021	-0,577452255239131	2,34393505437117	-0,776834313516714	-1,17284975910452	-0,801979253706481	0,179277348213486	-0,490580083226356
-0,441782795712534	0,204781626334648	0,328254350396424	-0,512124712223532	0,15806563103929	-0,590262702741377	-0,792168928930822	0,907450841002969	-0,631389780199874	0,996187587681902	0,917544388990769	0,157531236461317	-0,596885500497657	0,291547863938574	-0,0801916635681	-0,174830694413128	0,593037093523693	-1,23759567221428
-0,427665734380064	-0,416999993010132	-0,483119674275976	-0,319377154947338	-0,703536223322223	-0,122852310373402	0,397344962467068	-0,118837566655018	1,08522850242495	-0,444199131755358	-0,860904062162756	-0,951435872052242	2,11346001024781	-1,37741618918983	-0,356782999503838	-0,684427562632897	-1,19757417845668	0,39103941043593
-0,324942103860868	0,524143382100706	0,242689930254392	-0,397642072903077	0,866290471726742	1,93524265218856	-0,568387825085457	-1,29250011175841	-0,550547400320063	0,25743395026227	0,258309461798986	0,376472732892987	-0,148168836211854	1,60767218430422	-0,405962638883312	-0,833204379863966	-0,589264633789561	-1,13751427305333
-0,507015086092459	0,124430090569405	-0,011663955207121	-0,24034391559599	0,358485036587303	-0,102329113045954	-0,598120849237001	0,258270620032727	-0,924452061029402	1,04334024106468	0,417315277740753	1,19301363966359	-0,118367134236039	0,519916184951623	-0,29360607814713	-0,193589554304069	0,724702066739639	-0,104355491729121
-0,580637038467386	-0,0138830520061	0,009737150863657	-0,419391690207599	0,000646284586119	-1,84412503383601	-0,674866397637666	1,57473197439941	-0,96445862269217	3,55150391208411	1,34124564472381	-0,246711823065133	-0,118190180970321	0,068831383416515	0,137094071341569	1,91727987579899	4,60580811964043	-0,346832134999586
0,353081838142864	0,578247305835955	-0,243958080510256	-0,317352830983796	1,15937834660156	-1,61551012720386	-0,832997296338349	-0,140787307949542	-1,03436670631632	-0,810407653171227	2,98336437580089	2,10069730825299	-0,282338886827354	1,0644885523763	0,533179320805484	0,001504645056171	1,6665424391909	-0,307914817856328
0,283975823032809	0,421383440803151	0,372321552327527	-0,669839014959754	-1,24667755691243	0,422367977581113	1,15648098734461	-0,698818325431694	0,738580010575706	-1,00478939873383	-0,860904062162756	-0,93928163420103	-0,274958529000913	-1,15548351018365	-0,939183421232298	-0,54082971117008	0,634835651900949	0,888153251020716
-0,553266865908875	-0,244522669173279	-0,109719408070181	-0,503060308148927	-0,579923327755608	0,814165567361573	-0,012848522785892	0,536047909132577	-0,633801593432527	0,232288801263889	-0,628054326762313	-0,479837194642487	-0,44144200311608	-0,038391083684298	-0,069687397003203	-0,117873657268951	-0,629458638240827	-2,34544951473192
1,05743641603675	0,533542599138605	0,140008352724937	0,348823777473823	1,591100544486	1,45813630425948	-0,6268289369391	-1,25200705414891	-0,503078806029321	0,079968204683708	0,294582772483764	1,19729678394794	-0,243785656836056	1,60078477977444	-0,028792635334579	-0,891042710062067	-0,986996710455257	-0,566925167782597
2,23387036293771	3,20860588150691	0,33569656516646	0,664702232715942	1,02400439869374	0,912492839084202	-0,681966270185896	-0,975648795039639	-0,624695576984272	-0,042983257916676	0,787529433708482	1,23316491258587	-0,162051292584308	1,47369036050542	0,118935435262994	-0,542016648014164	-0,882182936516175	-0,619599899288614
1,17532039228454	-0,760373257047199	-0,31438261714733	1,47719694974466	-0,585802828045914	-1,25137357661958	0,554685476294498	-0,156641963421938	-0,890544748712256	-0,144779858475909	1,25521783455855	0,079137041622484	4,39315249825742	-0,243114008132811	1,94670303788311	-0,742614797632553	-0,085547799133945	0,899417909324615
-0,690899090247176	-0,144217787851669	-0,130536777319446	-0,531565238279121	0,061828294700763	-0,722889247223627	-0,105646638276418	-0,649622733346623	-0,709582548518911	0,202097644833006	2,34731340336223	0,362330721445697	-0,798046656944834	1,15740549353772	-0,601144332670598	0,375424229504725	2,82510393230241	-0,816555193961308
-0,431219185691833	-0,600740863681245	-0,485574910521252	-0,296097773288443	-1,06260729690286	0,790087654949404	0,121576358423837	-0,91407279582699	1,5751559870349	-0,155327996765066	-0,855609977956672	-1,02265766849105	0,106634728519231	-0,413584380526111	-0,415899448070754	0,422160643204538	-0,310591472363507	0,874229456020537
-0,739002031698176	-0,073848367944027	0,027193991781836	-0,48836796704758	0,188685286752985	1,87861853169814	-0,149663353711104	-0,915132105965646	0,587050839699264	-0,436536879443952	-0,792599272897296	-0,744851785782502	-0,740391502692755	-0,488274199787904	-0,870249171900156	-1,97446149203962	-0,797111119795652	-1,44697536714875
-0,667973708871453	-0,041733947248972	0,220309390453433	-0,631071457056522	0,264138108884007	-0,519586853449627	-0,821904845951266	2,51929752046133	-0,949293691741619	-0,287745465098717	-0,231635126701453	-0,812779513491984	2,19818058197699	0,462763704609667	-1,05172913442763	-1,04785331622059	0,158904164034677	-1,33835539243547
-0,74916103345964	-0,153138595172263	3,354675417121E-06	-0,712259710671471	-1,47807007624912	1,26695928179093	-0,165715069720504	-0,03007607830343	-0,027011503460392	0,048026151805823	-0,855055495337583	-1,03342802092462	2,066562034757	0,065350213725828	0,466030197806588	0,563159841495944	1,14820490475272	-2,04906357593576
0,030930151007004	-0,198427129228813	0,149542800628414	-0,342547169460394	0,499472057282543	-0,428320594467741	1,27256873888179	-1,06366170349436	1,94182999228281	-0,321526079539041	-0,860904062162756	-0,949429309202086	-0,837541844001056	-1,04230630492682	0,202150695261099	-0,483760013619232	-0,279224289980729	1,74671475113855
0,214512370030284	-0,067857653337631	-0,263645150371876	-0,093913688504319	1,68037094758854	1,66239000226883	-0,598249215934572	-1,25883224248554	-0,621391766493883	-0,534625787908833	0,042171887115908	1,62271179064208	-0,446900126951746	2,21857109854387	-0,481068775330529	-0,756181747370377	-0,281527116205344	0,746961066904847
-0,216748776164396	0,335044972758078	-0,08675253807686	-0,12764554279318	0,126150170442599	-0,663354863178144	-0,637200267766474	-0,621956272262238	-0,535374813898909	1,04719295589919	1,77384795025787	1,38658830444615	-0,682494946991499	0,89694710425757	0,952341170285922	0,317111842018493	1,08636612179102	0,488746193635591
-0,806380726164141	-0,237319078626251	-0,175069144146433	-0,622888180741787	-1,98494849588135	2,17235381969118	-0,281541676761199	-1,29442249576386	1,00795001953091	-0,615572230519751	-0,860904062162756	-0,80327760204289	-0,739259420779858	-1,49576777637532	0,223253016485224	0,04702014665889	-0,921610997060407	-1,75937716517299
-0,077801808222703	0,805649229158843	0,55539148387532	-0,652025239218055	-0,260271671197609	-0,080943128418275	1,42169571819688	-0,71631474730202	0,828982426730881	-0,51397881089169	-0,860904062162756	-0,797484563064797	-0,379578282210135	-0,426950632157621	-0,969069509778286	0,174776457533115	-0,097875091793187	1,55813755838564
-0,655432305822094	-0,314973673543343	-0,339524401973798	-0,547195110322469	-1,61582118768235	0,340372151050557	0,06537033480206	-0,659645066671295	1,87612686098979	-0,894200428746628	-0,860904062162756	-1,02551067277344	1,24842319552249	-0,865171614446488	-0,517337971237644	-1,21210974300283	0,286442841278655	0,834611174298326
-0,293242531713004	-0,315762043431955	-0,325629340308931	-0,077322898833697	0,016838168006192	-0,379407951321596	0,19696180207695	1,08664471815905	0,104208059932403	0,645140586119901	-0,743420688094385	-0,910409170848534	-0,267109703376729	-0,923860618494722	2,47517215283115	0,649420192910558	0,821045219085517	0,795341405863965
-0,053030888692873	0,041497083521543	0,560626897557047	-0,408362116726321	-1,51215448927488	0,539715122803069	0,47780292334404	-1,24204583463739	2,27002434496205	-1,71940162589606	-0,860904062162756	-0,933464705465283	-0,589580558712422	-1,31748778106475	-1,25988511064224	-1,68895028501414	-1,18232724308603	-1,1354734028677
-0,779920535869169	-0,143953110961464	-0,038823717551889	-0,744976995525665	-1,89150476869193	1,12868629228656	0,281113704850113	-0,45427691376307	0,819213465469673	-1,17497991537208	-0,860904062162756	-0,992581960025563	-0,852183297328156	-1,41237553083082	-0,659426934146753	1,8877709479261	-0,591929109038746	0,557366884811969
-0,517804685179706	-0,254918348475335	-0,231933305742543	-0,57144022451443	-1,99154377571101	0,925753633455413	1,13146995565194	-0,774804252848036	0,13450854151475	-0,3691386111694	-0,844256905505445	-0,869696490747495	-0,781041777540939	-0,806308049475555	-0,241859369679167	1,60492336155161	1,39699176817859	0,479108915175805
0,060509069205177	1,04722602877197	0,008349614785538	-0,841704876092553	-1,40767346375619	-2,43678951071761	7,37043268663664	-2,01567522506977	-1,1654772789109	-2,59857195496456	-0,860904062162756	-1,03342802092462	-0,691992843088051	-1,33155260385211	1,70989676918897	1,17579862403897	-1,32259214073753	0,316921266719003
-0,556636590826925	-0,947053657428888	-0,411372742840706	-0,646864348053101	0,107508786513563	0,487239205705739	1,3456442072446	-0,39004640985787	-0,050095811200511	-0,98367753476358	-0,794933007266396	-0,924843681269027	0,015227304176924	0,517828057343654	-0,449984721209913	-1,0546031102351	-0,088406355466338	1,44788429682338
-0,043454442352485	0,41139015463983	0,104143003843066	0,052507596619453	-0,16546397337958	-0,969880391593958	-0,567267623486757	0,570756871957514	-0,811245723895234	0,195136683049128	1,30360074959039	1,0294548457456	-0,58233294930186	0,27417101322853	-0,138311909183483	-0,388094991387146	0,593037093523693	-1,86873059299205
-0,299274422802556	-1,95862126660051	-0,315269590319821	-0,471220711836181	0,137317916706511	-1,57396714628563	-0,321358515003527	2,96821003828631	-1,00647324426537	0,525134984858603	-0,263174847825631	-0,257733758485609	-0,505764803469739	0,210122371601268	0,33378898480207	-0,086816523952425	-0,50409245729626	1,61286595858786
-0,109948979964093	0,425447411723808	0,042290486817697	-0,232974358360043	0,247355010514106	0,07648459256521	-0,731749817043101	-0,347632644478969	-0,758225482914249	0,35028449906251	1,19533300702419	1,07857922586409	-0,08211012816589	1,23311067040198	0,128771363138889	-0,510421474493497	0,813433260677723	0,742911815060419
-0,286488714204942	0,381843011540486	1,05244913137943	-0,662093895072058	0,267282298388696	0,440866661320699	-0,065696281867156	0,475217811561976	-0,063448044251635	1,27265641057866	-0,773015028971165	-0,613969202561672	-0,653615595150195	-0,259640305001883	-0,285560793551205	1,67950415357934	0,645016789178366	-1,29562608814375
